# Supplementary material for: Geographic authentication of Amomum tsaoko seeds using fourier transform-near infrared spectroscopy combined with machine learning techniques and feature reduction analysis
Source: Front Plant Sci. 2026 Jan 22;16:1717851. doi: 10.3389/fpls.2025.1717851 (PMC12872912; doi:10.3389/fpls.2025.1717851)
Supplement: Supplementary Table 3 — Raw spectral data. [file Table3.csv]

wavelength	DLJ1-1	DLJ1-2	DLJ1-3	DLJ2-1	DLJ2-2	DLJ2-3	DLJ3-1	DLJ3-2	DLJ3-3	FG1-1	FG1-2	FG1-3	FG2-1	FG2-2	FG2-3	FG3-1	FG3-2	FG3-3	GS1-1	GS1-2	GS1-3	GS2-1	GS2-2	GS2-3	GS3-1	GS3-2	GS3-3	HK1-1	HK1-2	HK1-3	HK2-1	HK2-2	HK2-3	HK3-1	HK3-2	HK3-3	JP1-1	JP1-2	JP1-3	JP2-1	JP2-2	JP2-3	JP3-1	JP3-2	JP3-3	JX1-1	JX1-2	JX1-3	JX2-1
11544	0.22114	0.22179	0.22234	0.21777	0.21877	0.22615	0.21177	0.21328	0.21567	0.21765	0.22137	0.22035	0.21396	0.21568	0.21542	0.20923	0.21093	0.21524	0.20056	0.20108	0.20157	0.19848	0.20033	0.2006	0.20459	0.20587	0.20625	0.19955	0.19913	0.20057	0.20682	0.20755	0.20673	0.20069	0.20017	0.20037	0.22529	0.22509	0.2264	0.21566	0.21948	0.21706	0.22365	0.22812	0.231	0.26133	0.26156	0.26178	0.26051
11540	0.22123	0.2216	0.22219	0.21689	0.21794	0.22552	0.21158	0.21253	0.21537	0.21721	0.22053	0.22054	0.21364	0.21584	0.21483	0.20922	0.21052	0.21492	0.20028	0.20058	0.20115	0.19805	0.20032	0.20023	0.20414	0.20538	0.20591	0.19909	0.19845	0.20046	0.20656	0.20716	0.20666	0.20023	0.1992	0.19976	0.2244	0.22449	0.22526	0.21489	0.21882	0.21645	0.22305	0.22777	0.23074	0.26078	0.26109	0.26124	0.25986
11536	0.2209	0.22131	0.22183	0.2167	0.21723	0.22435	0.21121	0.21187	0.215	0.21658	0.21995	0.22051	0.21286	0.21607	0.21422	0.2088	0.21011	0.21456	0.19983	0.20041	0.20073	0.19751	0.19962	0.19974	0.20379	0.2047	0.20559	0.19861	0.1979	0.20001	0.20626	0.2064	0.20627	0.20017	0.19856	0.19901	0.22355	0.22438	0.22459	0.21444	0.21866	0.21607	0.22276	0.22754	0.23054	0.26036	0.26073	0.26078	0.25973
11532	0.22051	0.22073	0.22151	0.21707	0.21689	0.22356	0.21105	0.21154	0.21498	0.21645	0.22007	0.2203	0.21211	0.21584	0.21399	0.20817	0.21006	0.21433	0.19959	0.20039	0.20038	0.19728	0.19913	0.19953	0.20375	0.20429	0.20543	0.19854	0.19782	0.1996	0.20602	0.20585	0.20589	0.20018	0.19843	0.19853	0.2229	0.22436	0.22472	0.21405	0.21871	0.21576	0.22256	0.2274	0.23052	0.25997	0.25997	0.26025	0.25963
11528	0.22022	0.22051	0.22113	0.21715	0.21681	0.22316	0.21107	0.21136	0.21469	0.21641	0.21999	0.2199	0.21173	0.21525	0.21388	0.20764	0.21002	0.21371	0.19933	0.20002	0.20002	0.19715	0.19903	0.19924	0.20353	0.20411	0.20519	0.19871	0.19774	0.19955	0.20602	0.20569	0.20582	0.2001	0.19836	0.19859	0.22298	0.22433	0.22515	0.21411	0.2185	0.21586	0.22264	0.22695	0.23013	0.2598	0.25965	0.25974	0.25939
11524	0.21963	0.22073	0.2207	0.21679	0.21677	0.22294	0.21066	0.21119	0.21385	0.21585	0.2193	0.21918	0.21136	0.21436	0.21346	0.20701	0.20973	0.21277	0.19883	0.19942	0.19969	0.19693	0.19883	0.19885	0.20312	0.20396	0.20469	0.19866	0.19772	0.19954	0.20611	0.20552	0.20566	0.20003	0.19835	0.19869	0.2235	0.22444	0.22523	0.21451	0.21791	0.21605	0.22271	0.22621	0.22913	0.25977	0.26011	0.25933	0.2593
11520	0.21903	0.22093	0.2204	0.21649	0.21673	0.22293	0.21008	0.21103	0.2133	0.21529	0.21887	0.21846	0.21114	0.21365	0.21291	0.20656	0.20957	0.21224	0.1984	0.19914	0.19957	0.19675	0.19862	0.19877	0.2028	0.20421	0.20432	0.19837	0.19794	0.19968	0.20593	0.20541	0.20542	0.19996	0.19866	0.19855	0.22367	0.22439	0.22495	0.21452	0.21743	0.21584	0.22256	0.22583	0.22848	0.2597	0.26051	0.25911	0.25902
11516	0.21894	0.22097	0.22045	0.21619	0.21646	0.22282	0.20977	0.21093	0.21326	0.21513	0.21897	0.21806	0.21123	0.21353	0.21258	0.20677	0.2096	0.21218	0.19822	0.19907	0.19959	0.19659	0.19832	0.19876	0.20265	0.20459	0.20411	0.19812	0.19782	0.19984	0.20528	0.2053	0.20514	0.19971	0.19898	0.19831	0.22326	0.22397	0.22472	0.2141	0.21733	0.21555	0.22242	0.22601	0.22848	0.25953	0.26022	0.25925	0.25849
11512	0.21908	0.22051	0.22041	0.21553	0.21583	0.2223	0.20948	0.2107	0.21306	0.21498	0.21897	0.21771	0.21108	0.21332	0.21237	0.20698	0.20934	0.21203	0.19798	0.19893	0.19941	0.19637	0.19778	0.1983	0.20254	0.20441	0.20357	0.19767	0.1972	0.19923	0.20446	0.20482	0.20447	0.19903	0.19885	0.19822	0.22271	0.22351	0.2243	0.21373	0.21738	0.2154	0.22205	0.22595	0.22836	0.25916	0.25947	0.25946	0.25793
11508	0.2189	0.21957	0.21968	0.21482	0.21533	0.22176	0.20913	0.2104	0.21258	0.21477	0.21844	0.21726	0.21057	0.21266	0.21215	0.20675	0.20875	0.21165	0.19763	0.1986	0.19912	0.1962	0.19744	0.19775	0.20217	0.20374	0.20294	0.19721	0.19663	0.19823	0.20405	0.20436	0.20359	0.1983	0.19832	0.1984	0.22241	0.22335	0.2237	0.2137	0.21746	0.2152	0.22167	0.22553	0.22805	0.25866	0.25901	0.25932	0.25731
11504	0.21838	0.21883	0.21881	0.21444	0.21522	0.22154	0.20874	0.21014	0.21226	0.21459	0.2178	0.21709	0.21019	0.21221	0.212	0.20633	0.20832	0.21149	0.19759	0.1983	0.19891	0.1959	0.19735	0.19744	0.20161	0.20303	0.20275	0.19709	0.19663	0.19777	0.204	0.2044	0.20292	0.19798	0.19771	0.19813	0.2221	0.22303	0.2234	0.21363	0.21735	0.21472	0.2213	0.22527	0.22783	0.25817	0.2587	0.25872	0.25673
11500	0.21794	0.21871	0.21851	0.21432	0.21538	0.2213	0.20826	0.20995	0.21213	0.21428	0.21748	0.21717	0.21012	0.21245	0.2119	0.20602	0.20812	0.21178	0.19761	0.19819	0.19866	0.19554	0.19727	0.19721	0.20111	0.20252	0.20281	0.19671	0.19663	0.19747	0.20366	0.20447	0.20242	0.19762	0.1972	0.19737	0.2217	0.22228	0.22333	0.2133	0.21701	0.21436	0.22066	0.22508	0.22758	0.25773	0.25811	0.258	0.25626
11496	0.21779	0.21892	0.21868	0.21419	0.21561	0.22085	0.20781	0.20971	0.21194	0.21391	0.21718	0.21697	0.21021	0.21282	0.21177	0.20587	0.20796	0.21201	0.1972	0.19807	0.19826	0.19525	0.19724	0.19708	0.20092	0.20208	0.20289	0.19603	0.19582	0.1971	0.20305	0.2042	0.20208	0.19736	0.19673	0.19693	0.22137	0.22158	0.22308	0.21279	0.21666	0.21429	0.21997	0.22472	0.22731	0.25733	0.25734	0.25739	0.25577
11492	0.21765	0.21889	0.21876	0.21387	0.21554	0.22057	0.20755	0.20935	0.21165	0.21363	0.2168	0.21645	0.21014	0.21265	0.21158	0.20564	0.20771	0.21176	0.19659	0.19796	0.198	0.19497	0.19711	0.19712	0.20104	0.20168	0.20294	0.19579	0.1951	0.19717	0.20271	0.20386	0.20213	0.19776	0.19619	0.19657	0.22096	0.22109	0.22245	0.21207	0.21625	0.21419	0.21925	0.22453	0.2272	0.25669	0.25659	0.25674	0.25524
11488	0.21727	0.21856	0.21859	0.21345	0.21512	0.2205	0.20748	0.20928	0.21133	0.21358	0.2168	0.21625	0.20978	0.21225	0.21139	0.20529	0.20758	0.21139	0.19631	0.19792	0.19798	0.19471	0.1967	0.19725	0.20109	0.20142	0.20286	0.19579	0.19511	0.1973	0.20255	0.2034	0.20232	0.19809	0.19566	0.19589	0.22025	0.22062	0.22145	0.21121	0.2158	0.21385	0.21856	0.22446	0.22727	0.2561	0.25594	0.25614	0.255
11484	0.21686	0.21815	0.21836	0.21311	0.21458	0.22031	0.20734	0.2093	0.21098	0.21355	0.21714	0.21647	0.20948	0.21196	0.21104	0.20486	0.20757	0.21107	0.19629	0.19767	0.19789	0.19454	0.19627	0.19718	0.20088	0.20119	0.20263	0.1955	0.19508	0.197	0.20227	0.20292	0.20232	0.19779	0.19544	0.19549	0.21964	0.22033	0.22065	0.21052	0.21547	0.21339	0.21815	0.22403	0.22726	0.25587	0.2554	0.2556	0.25505
11480	0.21661	0.21773	0.21805	0.21309	0.21405	0.22011	0.20716	0.20892	0.21079	0.21328	0.21726	0.21656	0.20948	0.21158	0.21062	0.20451	0.20726	0.21068	0.19614	0.19715	0.19772	0.19437	0.19609	0.19671	0.20045	0.20117	0.20239	0.19528	0.1947	0.19674	0.20201	0.20269	0.20221	0.19715	0.19539	0.19538	0.21946	0.22015	0.22041	0.21008	0.21512	0.21278	0.21805	0.22342	0.22688	0.25541	0.25514	0.25514	0.2548
11476	0.21631	0.21744	0.21764	0.2132	0.21374	0.22015	0.20703	0.20836	0.21087	0.21295	0.21695	0.21617	0.20957	0.21107	0.21036	0.20445	0.20676	0.2104	0.19594	0.19665	0.1975	0.19401	0.19605	0.19608	0.20007	0.20161	0.20226	0.19546	0.19456	0.1968	0.20171	0.20258	0.20218	0.19658	0.19517	0.19495	0.21931	0.21979	0.22046	0.20991	0.21444	0.21206	0.218	0.22306	0.22628	0.25469	0.25514	0.25498	0.25409
11472	0.21583	0.21709	0.21699	0.21298	0.21357	0.21987	0.20662	0.20782	0.21075	0.21251	0.21633	0.21527	0.20935	0.21066	0.2101	0.20445	0.20626	0.21021	0.19581	0.1961	0.19707	0.19363	0.1959	0.19555	0.19985	0.20183	0.20197	0.19554	0.1948	0.19657	0.2013	0.20225	0.20194	0.19633	0.19485	0.19446	0.2189	0.2192	0.22061	0.21007	0.21361	0.21153	0.21768	0.22284	0.22567	0.25422	0.2549	0.25479	0.2534
11468	0.21542	0.21651	0.21629	0.21243	0.21334	0.21885	0.20597	0.20722	0.21016	0.2118	0.21559	0.21442	0.20871	0.21042	0.20973	0.20418	0.2058	0.20992	0.19542	0.19545	0.19643	0.19344	0.19561	0.19512	0.19948	0.20119	0.20127	0.19517	0.19492	0.19579	0.2009	0.20168	0.2013	0.19619	0.19442	0.1942	0.21841	0.21856	0.2206	0.21028	0.21305	0.21096	0.21712	0.2224	0.22504	0.25384	0.25423	0.25406	0.25285
11464	0.21517	0.21606	0.21589	0.21174	0.21291	0.2177	0.20544	0.20658	0.20944	0.21109	0.21503	0.21411	0.20793	0.21016	0.2093	0.20371	0.20544	0.20959	0.19471	0.1949	0.19572	0.19321	0.19525	0.19474	0.19895	0.20031	0.20044	0.19457	0.19453	0.19489	0.20054	0.20121	0.20066	0.19587	0.19389	0.19409	0.21796	0.21803	0.22019	0.21009	0.21293	0.21026	0.2167	0.22167	0.2243	0.25331	0.25354	0.25313	0.2524
11460	0.21473	0.21592	0.2157	0.21094	0.21238	0.21721	0.20519	0.20605	0.20891	0.21058	0.21474	0.21406	0.2075	0.20983	0.20873	0.2033	0.20509	0.20922	0.19423	0.19461	0.19507	0.19291	0.1948	0.19453	0.19851	0.19991	0.20008	0.19404	0.19385	0.19438	0.20021	0.20093	0.20036	0.19543	0.19356	0.19414	0.21767	0.2179	0.21977	0.20969	0.21302	0.21013	0.21649	0.22098	0.2236	0.25293	0.25311	0.2527	0.25225
11456	0.21405	0.21593	0.21552	0.21031	0.21198	0.21741	0.20522	0.20588	0.20856	0.2102	0.21446	0.21387	0.20751	0.20966	0.20824	0.20309	0.20486	0.20888	0.19428	0.19462	0.19465	0.1927	0.19431	0.19465	0.19826	0.19987	0.20014	0.19375	0.19334	0.19443	0.20007	0.20075	0.2003	0.19507	0.19351	0.19411	0.21764	0.21815	0.21963	0.20952	0.21308	0.21051	0.21622	0.22072	0.22328	0.25277	0.25282	0.25279	0.25231
11452	0.21354	0.21593	0.21534	0.21023	0.21163	0.21764	0.20526	0.20608	0.20819	0.20991	0.21405	0.21349	0.20755	0.20969	0.20812	0.20289	0.20478	0.20868	0.19432	0.19476	0.19437	0.19248	0.19399	0.19469	0.19819	0.19981	0.20008	0.19358	0.193	0.19458	0.20014	0.20068	0.2002	0.19483	0.19345	0.19374	0.21758	0.21826	0.21935	0.20934	0.21292	0.2104	0.2159	0.22072	0.22327	0.25245	0.25258	0.25295	0.25217
11448	0.2134	0.21579	0.21513	0.21054	0.21117	0.21747	0.20523	0.20618	0.20786	0.20987	0.21378	0.21308	0.2073	0.20962	0.20811	0.20265	0.20464	0.20851	0.19411	0.19474	0.19431	0.1923	0.19387	0.19448	0.19816	0.19972	0.19987	0.19311	0.19268	0.19429	0.20009	0.20052	0.1999	0.19446	0.19311	0.19325	0.21728	0.21791	0.21871	0.20871	0.21245	0.20972	0.2157	0.22064	0.22312	0.25193	0.25217	0.25281	0.25166
11444	0.21347	0.21546	0.21495	0.21061	0.21084	0.21703	0.20519	0.20589	0.20771	0.21011	0.21373	0.2128	0.20683	0.20926	0.20788	0.20258	0.20445	0.20828	0.19392	0.19444	0.19462	0.19226	0.19364	0.19428	0.19803	0.19954	0.19974	0.19241	0.19243	0.19388	0.19973	0.20016	0.19946	0.19392	0.19267	0.1928	0.21689	0.21733	0.21812	0.20783	0.21186	0.20926	0.21554	0.22033	0.22277	0.25161	0.25147	0.25219	0.25092
11440	0.21347	0.21505	0.21471	0.21006	0.21076	0.21652	0.2049	0.20543	0.2077	0.21041	0.2135	0.21255	0.20632	0.20856	0.20769	0.20253	0.20425	0.20798	0.1937	0.19403	0.19495	0.192	0.19333	0.1939	0.19781	0.19899	0.19957	0.19209	0.19214	0.19394	0.19949	0.19983	0.19914	0.19353	0.19258	0.1924	0.21645	0.2169	0.21787	0.2071	0.2115	0.20914	0.21537	0.21987	0.22244	0.25155	0.25085	0.25137	0.25017
11436	0.21319	0.21465	0.21425	0.20935	0.21079	0.21593	0.20422	0.20497	0.20762	0.21046	0.21303	0.21211	0.20588	0.20772	0.20778	0.20205	0.20391	0.20772	0.19328	0.1938	0.19482	0.19127	0.19319	0.1932	0.19762	0.19822	0.19933	0.19218	0.19154	0.19417	0.19958	0.19954	0.1989	0.19344	0.19274	0.19218	0.21583	0.21662	0.21769	0.20666	0.21136	0.2089	0.21525	0.21955	0.22221	0.2513	0.2506	0.25086	0.24956
11432	0.21268	0.21413	0.21394	0.20907	0.21076	0.21533	0.20352	0.20432	0.20747	0.21007	0.21268	0.2116	0.20556	0.20725	0.20772	0.20139	0.20344	0.20741	0.19295	0.19359	0.19431	0.19057	0.19295	0.19272	0.19743	0.19772	0.19903	0.19206	0.1909	0.19408	0.19942	0.19906	0.19844	0.19337	0.19259	0.19216	0.21517	0.21626	0.21724	0.20654	0.21114	0.2085	0.215	0.21948	0.22203	0.25073	0.25065	0.25069	0.24923
11428	0.21209	0.21345	0.21395	0.20897	0.21047	0.21486	0.20305	0.20356	0.20717	0.20921	0.21251	0.2112	0.2053	0.20727	0.20719	0.20106	0.20303	0.20678	0.19279	0.19321	0.19374	0.19036	0.19236	0.19247	0.19702	0.19757	0.1986	0.19143	0.19068	0.19371	0.19872	0.19858	0.19783	0.19307	0.19206	0.19201	0.21481	0.21592	0.21668	0.20668	0.21078	0.20829	0.2145	0.21932	0.22182	0.25031	0.25071	0.25066	0.24915
11424	0.21148	0.21298	0.21373	0.20849	0.2099	0.21456	0.20261	0.20304	0.20659	0.20829	0.21219	0.21073	0.20503	0.20737	0.20647	0.2009	0.2027	0.20592	0.19249	0.19282	0.19341	0.1904	0.19185	0.19197	0.19633	0.1975	0.19816	0.1907	0.19065	0.19309	0.19809	0.19845	0.19753	0.19273	0.19165	0.19164	0.21474	0.21575	0.21632	0.20678	0.21041	0.2082	0.2139	0.21891	0.2213	0.25024	0.2505	0.25063	0.24899
11420	0.21109	0.21293	0.21309	0.20794	0.20928	0.21451	0.20208	0.2029	0.20599	0.20777	0.21165	0.21029	0.20491	0.20717	0.2059	0.20067	0.20245	0.20552	0.19213	0.19257	0.19341	0.19038	0.19173	0.19154	0.19573	0.1974	0.19794	0.19051	0.19047	0.19238	0.19792	0.19856	0.19762	0.19259	0.19155	0.19156	0.21461	0.21565	0.21617	0.20659	0.21011	0.20787	0.21352	0.21853	0.22049	0.25029	0.25014	0.25051	0.24873
11416	0.21099	0.21286	0.21261	0.20789	0.20871	0.21465	0.20165	0.20318	0.20589	0.20779	0.21132	0.21023	0.20486	0.20665	0.20562	0.20053	0.20221	0.20562	0.19192	0.19253	0.19344	0.19033	0.19175	0.19167	0.19568	0.19737	0.19789	0.19069	0.19026	0.19194	0.19788	0.19849	0.19769	0.19241	0.1914	0.19202	0.21422	0.21557	0.21603	0.20627	0.20986	0.20741	0.21361	0.21835	0.21992	0.25013	0.24999	0.25042	0.2485
11412	0.21076	0.21242	0.2124	0.20815	0.20829	0.21459	0.20157	0.20352	0.20608	0.20806	0.21107	0.21019	0.20447	0.20606	0.20551	0.20047	0.20175	0.20549	0.19167	0.19264	0.19315	0.19018	0.1918	0.1919	0.19589	0.19716	0.19772	0.19054	0.18994	0.19166	0.19762	0.19806	0.19738	0.19205	0.19086	0.19217	0.2138	0.21531	0.21565	0.20581	0.20955	0.207	0.21374	0.21806	0.21978	0.24954	0.24967	0.2503	0.24812
11408	0.2104	0.21189	0.21206	0.20826	0.20815	0.21415	0.20184	0.2036	0.20584	0.20812	0.21054	0.20995	0.20399	0.20565	0.20546	0.20022	0.20106	0.20514	0.19142	0.1927	0.19275	0.18982	0.192	0.19179	0.19566	0.19664	0.19724	0.1901	0.18954	0.19131	0.19716	0.19754	0.19679	0.19185	0.19025	0.1915	0.21356	0.21468	0.21526	0.20497	0.20916	0.20644	0.21334	0.2177	0.21975	0.24879	0.24882	0.24997	0.24776
11404	0.21026	0.21139	0.21172	0.20798	0.20802	0.21362	0.20197	0.20346	0.20521	0.20792	0.21016	0.20994	0.20375	0.20544	0.20539	0.19983	0.20053	0.20502	0.19132	0.19264	0.19259	0.1895	0.1921	0.19162	0.19511	0.19616	0.19653	0.18974	0.18947	0.191	0.19679	0.19713	0.1963	0.19162	0.19011	0.19084	0.21356	0.21416	0.21528	0.20422	0.20886	0.20607	0.21273	0.21741	0.21963	0.24836	0.24812	0.24966	0.24778
11400	0.21015	0.21074	0.21146	0.20734	0.20751	0.21364	0.20166	0.2031	0.20478	0.20751	0.21018	0.21006	0.20343	0.2052	0.2051	0.1995	0.20043	0.20502	0.19128	0.19225	0.19245	0.18954	0.19198	0.19158	0.19476	0.19597	0.1959	0.18961	0.18947	0.19079	0.19666	0.19673	0.1959	0.19117	0.1902	0.19073	0.21377	0.21398	0.21532	0.20412	0.20861	0.20619	0.21239	0.21722	0.2195	0.24803	0.24777	0.2492	0.24783
11396	0.20986	0.21009	0.21102	0.20658	0.20667	0.21398	0.20096	0.20243	0.20451	0.20678	0.21009	0.20959	0.20303	0.20461	0.20456	0.1991	0.20038	0.20459	0.19102	0.19141	0.192	0.18958	0.19156	0.19116	0.19441	0.19577	0.19536	0.18944	0.18895	0.19067	0.19658	0.19634	0.19536	0.19075	0.19013	0.19075	0.21367	0.21361	0.21491	0.20409	0.20827	0.20623	0.21198	0.21708	0.2191	0.24749	0.24736	0.24814	0.24724
11392	0.20946	0.2096	0.21072	0.20612	0.20611	0.2136	0.20008	0.2016	0.2042	0.20607	0.2098	0.2088	0.20266	0.20393	0.20401	0.19845	0.19995	0.20384	0.19031	0.19055	0.19135	0.18913	0.19058	0.1903	0.194	0.19555	0.19498	0.18914	0.18833	0.19052	0.19649	0.19613	0.19517	0.19042	0.18988	0.19047	0.21299	0.21319	0.21445	0.20381	0.20786	0.20595	0.21149	0.21666	0.21846	0.24698	0.24709	0.24709	0.24634
11388	0.20911	0.20929	0.21052	0.20602	0.2062	0.21255	0.19936	0.20098	0.2039	0.20573	0.20963	0.20842	0.20223	0.20359	0.20372	0.19771	0.1993	0.20337	0.18942	0.19005	0.1908	0.18851	0.1895	0.18971	0.19371	0.19547	0.1949	0.1889	0.18801	0.18994	0.19637	0.19588	0.19545	0.19008	0.18949	0.19015	0.21236	0.21295	0.21416	0.20371	0.20728	0.20571	0.21131	0.21593	0.21794	0.24672	0.24707	0.24661	0.24578
11384	0.20876	0.20929	0.20994	0.20581	0.20627	0.21181	0.19902	0.20079	0.20356	0.20532	0.20952	0.20826	0.20206	0.2032	0.20366	0.19702	0.19904	0.20309	0.18885	0.18987	0.19035	0.18806	0.18889	0.18948	0.19344	0.19529	0.19462	0.18859	0.18776	0.18927	0.19601	0.19537	0.19535	0.18978	0.18891	0.19015	0.2121	0.21254	0.21369	0.20359	0.20673	0.20558	0.21119	0.21543	0.21752	0.24663	0.24687	0.24636	0.24543
11380	0.20813	0.20939	0.20932	0.20524	0.206	0.21162	0.19896	0.20086	0.20321	0.20463	0.20917	0.20781	0.20219	0.20272	0.20362	0.19668	0.19929	0.20288	0.18879	0.1898	0.19014	0.18772	0.18872	0.18935	0.19321	0.19492	0.19422	0.18821	0.18749	0.18914	0.19536	0.19478	0.19468	0.1896	0.18838	0.18988	0.21174	0.21217	0.21307	0.20315	0.20654	0.20518	0.21079	0.21527	0.21715	0.24625	0.24629	0.24606	0.24489
11376	0.20748	0.20935	0.20889	0.20468	0.2059	0.21149	0.19897	0.20092	0.20281	0.20425	0.20856	0.20712	0.20209	0.20272	0.2034	0.19689	0.19951	0.20271	0.18897	0.18974	0.19033	0.18743	0.1886	0.18925	0.19313	0.19451	0.1943	0.18782	0.18719	0.18907	0.19473	0.19441	0.19403	0.18947	0.1881	0.18917	0.21131	0.21218	0.21276	0.20278	0.20649	0.2047	0.21042	0.21512	0.21693	0.24554	0.24569	0.24589	0.24436
11372	0.20736	0.2094	0.20855	0.20444	0.20591	0.21112	0.19891	0.20093	0.20273	0.20439	0.20801	0.20677	0.20162	0.20304	0.20304	0.19728	0.19941	0.20242	0.18912	0.18974	0.19039	0.18718	0.18855	0.18914	0.19321	0.19431	0.19465	0.18742	0.18695	0.18885	0.19436	0.19437	0.19366	0.18922	0.1879	0.18862	0.21103	0.21215	0.21267	0.20261	0.2063	0.20444	0.21034	0.21489	0.2171	0.24502	0.24531	0.24567	0.24421
11368	0.20763	0.20927	0.20857	0.20436	0.20571	0.21069	0.19877	0.2008	0.20313	0.20446	0.20765	0.20667	0.201	0.20326	0.20277	0.19737	0.19901	0.20207	0.18916	0.18965	0.19	0.18698	0.18877	0.1891	0.19328	0.19418	0.19463	0.18723	0.18693	0.18885	0.19434	0.19443	0.19358	0.18889	0.18774	0.18834	0.21058	0.21185	0.21236	0.20243	0.20613	0.20417	0.21031	0.21462	0.21751	0.24472	0.24497	0.24505	0.24417
11364	0.20771	0.20862	0.2086	0.20428	0.20527	0.21038	0.19843	0.20017	0.20318	0.20418	0.20727	0.2064	0.20054	0.20342	0.20247	0.19693	0.19848	0.20193	0.18882	0.18932	0.18951	0.18687	0.18899	0.18909	0.19309	0.19377	0.1941	0.18713	0.18671	0.18874	0.19437	0.19421	0.19339	0.18851	0.18787	0.18829	0.21019	0.21159	0.21192	0.2023	0.20606	0.20406	0.21025	0.21422	0.21747	0.2445	0.24459	0.24457	0.24394
11360	0.20733	0.20788	0.20818	0.20418	0.20464	0.21019	0.19782	0.19912	0.20268	0.20379	0.20683	0.20624	0.20015	0.20335	0.20203	0.19632	0.19812	0.20189	0.18808	0.18884	0.18922	0.1867	0.18882	0.18873	0.19258	0.19322	0.19334	0.18689	0.18612	0.1883	0.19416	0.19386	0.19297	0.18815	0.188	0.18842	0.2099	0.21134	0.21157	0.20203	0.20594	0.20392	0.20994	0.21353	0.21667	0.2442	0.24418	0.24456	0.24341
11356	0.20664	0.20737	0.20771	0.20379	0.20388	0.20995	0.19735	0.19822	0.20191	0.20348	0.20642	0.2062	0.19959	0.20283	0.20143	0.19586	0.19792	0.20171	0.18752	0.18828	0.18889	0.18611	0.18821	0.188	0.19196	0.19267	0.19287	0.18673	0.18589	0.18793	0.19381	0.19381	0.19276	0.18796	0.18775	0.18839	0.20955	0.21058	0.2113	0.2015	0.2056	0.20339	0.2091	0.21268	0.21564	0.24353	0.24381	0.24437	0.24269
11352	0.2061	0.20703	0.20748	0.20311	0.20321	0.20957	0.19714	0.19781	0.20108	0.20327	0.20604	0.20586	0.19926	0.20221	0.20089	0.19542	0.19781	0.20156	0.18737	0.18762	0.18825	0.18536	0.18752	0.18738	0.19163	0.19219	0.19273	0.18671	0.18605	0.18785	0.19341	0.19384	0.19276	0.18783	0.18728	0.18813	0.20941	0.20971	0.21109	0.20111	0.20497	0.20288	0.2083	0.21206	0.21501	0.24282	0.24354	0.24382	0.24236
11348	0.20599	0.207	0.20722	0.2026	0.2031	0.20938	0.19685	0.19783	0.20053	0.20312	0.20582	0.20552	0.19935	0.20188	0.2009	0.19516	0.19774	0.20128	0.18737	0.18723	0.18787	0.18524	0.18729	0.187	0.19167	0.19207	0.19274	0.18651	0.1857	0.18787	0.193	0.19369	0.19268	0.18747	0.18703	0.18767	0.20961	0.20951	0.21089	0.20107	0.20433	0.20278	0.20809	0.21182	0.21479	0.24264	0.24333	0.24361	0.24261
11344	0.20603	0.20702	0.2067	0.20242	0.20339	0.2094	0.19634	0.1979	0.20003	0.20286	0.20575	0.20525	0.19938	0.20153	0.20103	0.19504	0.19743	0.20051	0.18727	0.18718	0.18793	0.18551	0.18739	0.18651	0.19164	0.19216	0.19267	0.18595	0.18484	0.18773	0.19251	0.19333	0.19238	0.18687	0.18711	0.18697	0.20973	0.20974	0.21051	0.20115	0.20399	0.20273	0.20809	0.21173	0.21434	0.24276	0.24301	0.24364	0.24279
11340	0.20575	0.20648	0.2061	0.20224	0.20326	0.20903	0.19578	0.19762	0.19926	0.2023	0.20544	0.20466	0.199	0.20089	0.20059	0.19471	0.19674	0.19941	0.18686	0.18689	0.18772	0.18521	0.18706	0.18592	0.19111	0.19194	0.19233	0.18538	0.18437	0.18724	0.19206	0.19277	0.19194	0.18633	0.187	0.18632	0.20941	0.20971	0.20986	0.20108	0.20395	0.20225	0.2078	0.21128	0.21348	0.24257	0.24231	0.24314	0.24241
11336	0.20506	0.20574	0.20578	0.20214	0.20265	0.2084	0.19549	0.19714	0.19869	0.20181	0.20498	0.20419	0.19835	0.20043	0.20004	0.19442	0.19616	0.19868	0.18629	0.18656	0.18721	0.18438	0.18635	0.18582	0.1904	0.19159	0.19197	0.18499	0.18442	0.18648	0.1917	0.19216	0.19153	0.18597	0.18641	0.18606	0.20864	0.20934	0.20917	0.20071	0.20392	0.2016	0.20726	0.21057	0.21289	0.24199	0.24143	0.24217	0.24165
11332	0.20452	0.20564	0.2058	0.20222	0.20218	0.20815	0.19554	0.19686	0.19883	0.20173	0.20488	0.20433	0.19787	0.20055	0.19997	0.19435	0.19608	0.19882	0.18597	0.18675	0.18699	0.18383	0.18594	0.18628	0.19	0.19137	0.19181	0.18456	0.18444	0.18598	0.19141	0.19164	0.19121	0.18566	0.18574	0.18602	0.20775	0.20898	0.20877	0.20017	0.20361	0.2012	0.20668	0.21026	0.21274	0.24141	0.24081	0.24135	0.24099
11328	0.20453	0.206	0.20579	0.20213	0.20206	0.20828	0.19572	0.19678	0.19925	0.20169	0.20498	0.20468	0.19784	0.20095	0.20018	0.19431	0.19618	0.19951	0.18597	0.18697	0.18709	0.18388	0.18599	0.18667	0.18985	0.19123	0.19175	0.18409	0.1842	0.18593	0.19129	0.19127	0.19087	0.18546	0.18522	0.18569	0.20714	0.20871	0.20864	0.19969	0.203	0.20098	0.20612	0.21036	0.21274	0.24088	0.24043	0.24093	0.24052
11324	0.20474	0.20603	0.20545	0.20191	0.20208	0.20826	0.19584	0.1967	0.19927	0.2014	0.2048	0.20463	0.19811	0.20098	0.20021	0.19436	0.19607	0.20004	0.18606	0.18661	0.18709	0.18415	0.18606	0.18646	0.18984	0.19115	0.1916	0.18374	0.18372	0.18577	0.19115	0.19104	0.19041	0.18523	0.18462	0.18489	0.20679	0.2081	0.20846	0.19929	0.20226	0.20058	0.20573	0.21034	0.21281	0.2403	0.24009	0.24081	0.23997
11320	0.20471	0.20546	0.20478	0.20177	0.20186	0.20783	0.19563	0.1966	0.19882	0.2011	0.20428	0.20393	0.19811	0.20032	0.19981	0.19429	0.19566	0.1998	0.1859	0.18598	0.18669	0.1841	0.18582	0.18557	0.18978	0.19088	0.19113	0.18343	0.18302	0.18523	0.19082	0.19083	0.19007	0.1848	0.18392	0.18406	0.20641	0.20709	0.20806	0.19866	0.20171	0.19988	0.20546	0.20999	0.21272	0.23973	0.23971	0.24069	0.23919
11316	0.20427	0.20458	0.20401	0.20117	0.20126	0.20695	0.19493	0.19619	0.19826	0.20066	0.20362	0.20284	0.19748	0.19926	0.19899	0.19368	0.19489	0.19881	0.18523	0.18544	0.18591	0.18359	0.18526	0.1845	0.18938	0.19007	0.19032	0.18324	0.18249	0.18473	0.19054	0.19058	0.19013	0.18456	0.18339	0.18386	0.20601	0.20631	0.20771	0.19772	0.20145	0.1991	0.20513	0.20937	0.21218	0.23918	0.23932	0.24026	0.2384
11312	0.20362	0.20385	0.20364	0.20002	0.20062	0.20599	0.19419	0.19545	0.19781	0.19992	0.20304	0.20217	0.19675	0.19845	0.19817	0.19287	0.19407	0.19785	0.18449	0.18513	0.18524	0.18309	0.18483	0.18399	0.18874	0.18918	0.18964	0.1832	0.18243	0.18445	0.19025	0.19033	0.19011	0.18469	0.18322	0.18415	0.20566	0.20601	0.2075	0.19693	0.20114	0.19865	0.20477	0.20879	0.21146	0.23873	0.23914	0.23969	0.23777
11308	0.2032	0.20361	0.20375	0.19918	0.20034	0.20548	0.19405	0.19493	0.1974	0.19934	0.20275	0.2023	0.19658	0.19816	0.19778	0.19245	0.19363	0.19749	0.18424	0.18514	0.18506	0.18295	0.18493	0.18421	0.18833	0.18894	0.18946	0.18311	0.18249	0.18418	0.18975	0.19003	0.18942	0.1845	0.18329	0.18421	0.2052	0.20589	0.20706	0.19667	0.20057	0.19865	0.20448	0.20866	0.21098	0.23853	0.23909	0.23937	0.23734
11304	0.20295	0.20345	0.20365	0.19889	0.20032	0.20536	0.19429	0.19464	0.19689	0.19922	0.20258	0.20248	0.19659	0.19804	0.19771	0.19217	0.19338	0.19727	0.18413	0.18514	0.185	0.18278	0.18509	0.18448	0.18823	0.18916	0.18937	0.18288	0.18226	0.18385	0.18934	0.1896	0.18854	0.18371	0.18329	0.18382	0.20483	0.20569	0.20637	0.19663	0.2001	0.1987	0.20428	0.20871	0.21062	0.23833	0.23877	0.23919	0.23719
11300	0.20232	0.20276	0.20313	0.19855	0.20018	0.20522	0.19412	0.19423	0.1963	0.19918	0.20216	0.2019	0.19619	0.19768	0.19739	0.19172	0.19315	0.19681	0.18363	0.18476	0.18458	0.18224	0.18464	0.18431	0.18806	0.18912	0.18889	0.18258	0.18196	0.18359	0.18935	0.18913	0.18832	0.18305	0.18299	0.18325	0.20469	0.20549	0.20591	0.19635	0.19996	0.19842	0.20409	0.20843	0.21031	0.23782	0.23812	0.23872	0.23711
11296	0.20152	0.20187	0.20276	0.19815	0.19968	0.20505	0.19355	0.19407	0.19591	0.1989	0.20167	0.20087	0.19555	0.19731	0.19687	0.19148	0.19331	0.19652	0.18322	0.18433	0.18419	0.1817	0.18399	0.18395	0.18775	0.18886	0.18839	0.18225	0.1819	0.18343	0.18935	0.18889	0.18866	0.18296	0.18256	0.18265	0.20445	0.20536	0.20564	0.19588	0.19987	0.19794	0.20389	0.20791	0.21024	0.23727	0.23753	0.23804	0.23661
11292	0.20116	0.20158	0.20264	0.19832	0.19895	0.20497	0.1931	0.19447	0.1959	0.19858	0.20159	0.20023	0.19512	0.19737	0.19648	0.19142	0.1936	0.19658	0.18324	0.18425	0.18437	0.18146	0.18376	0.18377	0.18752	0.18879	0.18836	0.18209	0.18182	0.18319	0.18891	0.18874	0.18877	0.18309	0.18232	0.18235	0.20412	0.20508	0.20529	0.19563	0.19955	0.19748	0.20368	0.20749	0.21021	0.23701	0.23712	0.23757	0.23593
11288	0.20119	0.2018	0.20254	0.1989	0.19826	0.2048	0.19271	0.19467	0.19594	0.19845	0.20187	0.20019	0.19498	0.19758	0.19618	0.19108	0.19337	0.19661	0.18334	0.18432	0.18479	0.1814	0.18381	0.18357	0.1874	0.18884	0.18839	0.18219	0.18149	0.18277	0.1884	0.18848	0.18842	0.18312	0.18217	0.18252	0.20404	0.20449	0.2051	0.19571	0.19907	0.19717	0.20344	0.20706	0.20987	0.23684	0.23681	0.23741	0.23566
11284	0.20125	0.20183	0.20251	0.19906	0.19798	0.20443	0.19238	0.19409	0.19582	0.19847	0.20203	0.20036	0.19499	0.19741	0.19611	0.19067	0.19284	0.19648	0.18323	0.18433	0.18493	0.18144	0.18366	0.1833	0.18728	0.18886	0.18801	0.18234	0.18124	0.18244	0.18823	0.18835	0.18803	0.18301	0.18187	0.18279	0.20396	0.20393	0.20528	0.1959	0.19872	0.19701	0.20311	0.20658	0.20938	0.23665	0.23665	0.23734	0.23554
11280	0.20109	0.20167	0.20253	0.19864	0.19816	0.20403	0.19242	0.1934	0.19572	0.19846	0.20182	0.20052	0.19502	0.19698	0.19633	0.19059	0.19252	0.19626	0.18306	0.18412	0.1848	0.18144	0.18319	0.1833	0.18698	0.18872	0.18756	0.18206	0.18113	0.18227	0.18811	0.18815	0.18765	0.18272	0.1817	0.18274	0.2035	0.20374	0.20546	0.19594	0.19868	0.19692	0.20274	0.20632	0.20907	0.2366	0.23658	0.23713	0.23514
11276	0.20049	0.20137	0.20221	0.19796	0.19808	0.20356	0.1924	0.19318	0.19539	0.19815	0.20135	0.2005	0.1948	0.19645	0.19624	0.19053	0.19223	0.19588	0.18283	0.18345	0.18429	0.18121	0.18268	0.18329	0.18644	0.18811	0.18732	0.18133	0.1808	0.18204	0.18773	0.18757	0.18711	0.18233	0.1817	0.18235	0.20282	0.20371	0.20518	0.1955	0.1986	0.19659	0.20237	0.20623	0.20883	0.2365	0.23641	0.23657	0.23456
11272	0.19975	0.20073	0.20152	0.19726	0.19749	0.20295	0.19183	0.193	0.19476	0.19756	0.20087	0.20006	0.19439	0.19595	0.19549	0.19007	0.19172	0.19528	0.18242	0.18261	0.18345	0.18067	0.18238	0.18275	0.186	0.18739	0.18701	0.18086	0.18056	0.18204	0.18742	0.18725	0.18687	0.18217	0.18127	0.18163	0.20228	0.20355	0.20435	0.19473	0.19804	0.19587	0.20199	0.20596	0.20839	0.23598	0.23591	0.23584	0.23407
11268	0.1996	0.20013	0.20091	0.1967	0.19713	0.20256	0.19121	0.19264	0.19429	0.19715	0.20049	0.19935	0.19409	0.19569	0.19471	0.18952	0.19122	0.19468	0.18199	0.1822	0.18281	0.18009	0.18225	0.18213	0.18597	0.18727	0.18676	0.18087	0.18068	0.18232	0.18734	0.18754	0.18704	0.18232	0.18056	0.18108	0.20212	0.20333	0.20355	0.1943	0.19744	0.19527	0.20165	0.20546	0.20793	0.23537	0.23529	0.23554	0.23375
11264	0.19985	0.19986	0.20047	0.19633	0.19699	0.20255	0.19094	0.19229	0.19397	0.19703	0.20021	0.19863	0.19394	0.19546	0.19449	0.18928	0.19089	0.19434	0.18166	0.18221	0.1824	0.17978	0.18205	0.18199	0.186	0.18736	0.1868	0.18068	0.1806	0.1821	0.18711	0.18775	0.18691	0.1823	0.18035	0.181	0.20212	0.20315	0.20319	0.19419	0.19716	0.1951	0.20142	0.20494	0.2076	0.23517	0.23501	0.23532	0.23335
11260	0.19967	0.19972	0.19995	0.19605	0.19664	0.20245	0.19074	0.19178	0.19364	0.1969	0.20001	0.19815	0.19367	0.1951	0.19442	0.18925	0.19086	0.19407	0.18154	0.18204	0.18221	0.17969	0.18167	0.18201	0.18573	0.18698	0.18685	0.17998	0.18001	0.18127	0.18653	0.18746	0.18624	0.18182	0.18041	0.18072	0.20173	0.20275	0.20285	0.19382	0.1968	0.19497	0.20116	0.20453	0.20729	0.23499	0.23475	0.23472	0.23281
11256	0.19927	0.19968	0.19968	0.19584	0.19641	0.20213	0.19064	0.19106	0.19352	0.19667	0.19998	0.19811	0.19313	0.19488	0.19425	0.18924	0.19119	0.19387	0.18159	0.18162	0.18234	0.17969	0.18149	0.18191	0.1853	0.18637	0.18658	0.17932	0.17948	0.1807	0.18607	0.187	0.18556	0.18127	0.18008	0.17994	0.20103	0.20207	0.20229	0.19324	0.19623	0.19459	0.20072	0.20436	0.20699	0.23462	0.23406	0.23407	0.23249
11252	0.19919	0.19974	0.19997	0.19577	0.19643	0.20185	0.19066	0.19084	0.19352	0.1965	0.20013	0.19838	0.19268	0.19489	0.19431	0.18929	0.19154	0.1939	0.18151	0.18149	0.18229	0.1797	0.18184	0.1818	0.18498	0.18605	0.18616	0.17922	0.1793	0.18066	0.18605	0.18662	0.18521	0.18099	0.1795	0.17939	0.20054	0.20143	0.20166	0.19276	0.19584	0.19416	0.20024	0.20447	0.20692	0.23431	0.23324	0.23356	0.23239
11248	0.19898	0.1997	0.20011	0.19573	0.19627	0.20157	0.19041	0.19111	0.19329	0.19631	0.19996	0.1985	0.19255	0.19475	0.19439	0.18923	0.19154	0.1937	0.18132	0.18157	0.18194	0.17944	0.18196	0.18165	0.18492	0.18594	0.18596	0.17951	0.1791	0.18056	0.18604	0.18616	0.18481	0.18077	0.17914	0.17949	0.20026	0.20103	0.20133	0.19244	0.1957	0.19384	0.19985	0.20456	0.20691	0.23411	0.23272	0.23319	0.23219
11244	0.19828	0.19937	0.19966	0.19558	0.19592	0.20134	0.18978	0.19089	0.1928	0.19593	0.19926	0.19806	0.19252	0.19433	0.19404	0.18886	0.19106	0.19332	0.18109	0.18137	0.18174	0.17898	0.18131	0.18126	0.18491	0.18554	0.18576	0.17967	0.17874	0.18028	0.18571	0.18559	0.18426	0.18053	0.17912	0.17966	0.20007	0.20093	0.20119	0.19199	0.19557	0.19373	0.19954	0.20438	0.20649	0.23386	0.23261	0.23278	0.23184
11240	0.19754	0.1989	0.19916	0.19521	0.1956	0.2011	0.18905	0.19015	0.19222	0.19537	0.19846	0.19744	0.19223	0.19391	0.19349	0.18823	0.19022	0.19323	0.18066	0.18096	0.1815	0.17859	0.18054	0.18067	0.18463	0.18485	0.1854	0.17974	0.17844	0.18029	0.18542	0.18547	0.18421	0.18052	0.17912	0.17944	0.19985	0.20109	0.20086	0.19143	0.19548	0.19374	0.19944	0.2041	0.2057	0.23329	0.23275	0.23232	0.23153
11236	0.19719	0.1986	0.19898	0.19484	0.19523	0.20065	0.18875	0.18974	0.19194	0.19499	0.19793	0.19716	0.19177	0.19374	0.19304	0.18774	0.18959	0.19319	0.18024	0.18079	0.18115	0.17845	0.18022	0.18016	0.18431	0.18461	0.18517	0.17975	0.17824	0.18035	0.18522	0.1857	0.1846	0.18047	0.17904	0.17911	0.19967	0.20113	0.20056	0.19119	0.19543	0.19347	0.19929	0.20391	0.20508	0.23249	0.23271	0.23212	0.23129
11232	0.19732	0.19838	0.19889	0.19455	0.19497	0.20009	0.18886	0.18976	0.19189	0.19482	0.19751	0.1971	0.19136	0.19371	0.19256	0.18767	0.18937	0.19286	0.17985	0.18071	0.18095	0.17848	0.18014	0.17979	0.18409	0.18473	0.18497	0.17938	0.17808	0.18003	0.18499	0.18545	0.18472	0.18015	0.17896	0.17884	0.19966	0.20076	0.20037	0.19124	0.19516	0.19292	0.19867	0.20358	0.20477	0.23174	0.23229	0.232	0.23108
11228	0.19743	0.19794	0.19864	0.19405	0.19473	0.19968	0.18869	0.18951	0.19153	0.19443	0.19698	0.19687	0.19101	0.19356	0.19199	0.18753	0.1889	0.19239	0.17918	0.18027	0.18053	0.17819	0.17977	0.1795	0.18374	0.18445	0.18463	0.17876	0.17807	0.17969	0.18491	0.18495	0.18452	0.17986	0.17885	0.17847	0.19966	0.20018	0.20023	0.1912	0.19481	0.19246	0.19797	0.20283	0.20446	0.23117	0.23171	0.23173	0.23088
11224	0.19701	0.19738	0.1982	0.19346	0.19432	0.19948	0.18821	0.18907	0.1911	0.19402	0.19659	0.19635	0.19088	0.19327	0.19157	0.18707	0.18817	0.19205	0.17856	0.17985	0.18001	0.17761	0.1793	0.17932	0.18334	0.18418	0.18446	0.17836	0.17795	0.17953	0.18483	0.18485	0.18396	0.17953	0.17862	0.17806	0.19945	0.19969	0.20031	0.19081	0.19462	0.19228	0.19776	0.20203	0.20414	0.23102	0.23131	0.23111	0.23053
11220	0.19633	0.1971	0.19762	0.19319	0.1939	0.19931	0.18781	0.18902	0.19103	0.19386	0.19643	0.19569	0.19088	0.19295	0.19141	0.18671	0.18798	0.19179	0.17843	0.17973	0.17982	0.17731	0.17908	0.17918	0.1831	0.18421	0.18466	0.17821	0.17754	0.17924	0.18464	0.18493	0.18318	0.17912	0.17813	0.17781	0.19874	0.19936	0.20031	0.19019	0.19415	0.19204	0.19764	0.20175	0.20409	0.23102	0.23111	0.23027	0.22983
11216	0.19579	0.19698	0.19714	0.19309	0.19345	0.19882	0.1875	0.189	0.19097	0.19365	0.19627	0.19518	0.19061	0.19256	0.19129	0.18667	0.18822	0.19132	0.17849	0.17949	0.17969	0.17726	0.17877	0.17897	0.18287	0.18409	0.18479	0.17794	0.17722	0.17877	0.18449	0.1847	0.18277	0.17883	0.17757	0.17793	0.19803	0.19935	0.19986	0.1899	0.19354	0.19171	0.19742	0.20169	0.20402	0.23069	0.23102	0.23003	0.2292
11212	0.19549	0.19655	0.19677	0.19302	0.19309	0.1982	0.18718	0.18865	0.19054	0.19329	0.19608	0.1951	0.1901	0.19219	0.19105	0.18687	0.18825	0.19069	0.17827	0.17917	0.17935	0.17708	0.17829	0.17861	0.18249	0.1837	0.18437	0.17749	0.17711	0.17851	0.18422	0.18419	0.18265	0.17842	0.1773	0.17838	0.198	0.1996	0.19934	0.19026	0.1933	0.19169	0.19757	0.20141	0.20356	0.23038	0.23095	0.23056	0.22916
11208	0.1954	0.19587	0.19624	0.193	0.19285	0.1981	0.18685	0.18828	0.19001	0.19286	0.1959	0.1951	0.18955	0.19202	0.19075	0.18669	0.188	0.19019	0.17787	0.17898	0.17903	0.17667	0.178	0.17815	0.18199	0.18322	0.18351	0.17699	0.17694	0.17859	0.18382	0.1837	0.18253	0.1779	0.17712	0.17854	0.19819	0.19955	0.19918	0.19071	0.19327	0.19171	0.19778	0.20092	0.2029	0.23017	0.23061	0.23086	0.22944
11204	0.19514	0.19536	0.19549	0.19279	0.19251	0.19823	0.18648	0.18793	0.18964	0.19242	0.19551	0.19474	0.18904	0.19185	0.19052	0.18584	0.18763	0.19004	0.17754	0.17866	0.17887	0.1763	0.17788	0.17776	0.18154	0.18268	0.18275	0.17636	0.17662	0.1786	0.18341	0.18323	0.18253	0.17764	0.17673	0.17801	0.19789	0.19888	0.19902	0.1905	0.19291	0.19137	0.19747	0.20043	0.20253	0.22951	0.22989	0.2302	0.22935
11200	0.19467	0.1952	0.19505	0.19231	0.1922	0.19805	0.18625	0.18749	0.18954	0.19207	0.19504	0.19442	0.18876	0.1915	0.19041	0.18522	0.18725	0.19024	0.17725	0.17827	0.1788	0.17622	0.17777	0.17768	0.18135	0.18228	0.18247	0.17595	0.17635	0.17839	0.18307	0.18284	0.18258	0.17764	0.17648	0.17711	0.19729	0.19814	0.19853	0.18981	0.19227	0.19098	0.19677	0.20014	0.20241	0.22876	0.22913	0.22914	0.2288
11196	0.19438	0.19528	0.19522	0.19181	0.19222	0.19761	0.18619	0.18729	0.18961	0.19189	0.19492	0.19447	0.18884	0.19114	0.19023	0.1853	0.18692	0.19043	0.17704	0.17821	0.17867	0.17614	0.17762	0.1778	0.18145	0.1823	0.18254	0.17616	0.17622	0.17814	0.18294	0.18267	0.18242	0.17767	0.17664	0.17636	0.19681	0.19752	0.19806	0.18922	0.19192	0.19069	0.19608	0.19998	0.20224	0.22843	0.22863	0.22855	0.22821
11192	0.1945	0.19542	0.19555	0.19143	0.19238	0.19716	0.18622	0.18747	0.18959	0.19187	0.19509	0.19447	0.18907	0.19086	0.19005	0.18545	0.1867	0.19032	0.17706	0.17837	0.17841	0.17587	0.17744	0.17779	0.18157	0.18251	0.18255	0.17651	0.17607	0.17774	0.18286	0.18258	0.18197	0.17745	0.17665	0.17596	0.19649	0.1968	0.19783	0.18889	0.1919	0.19019	0.19565	0.19989	0.20204	0.22819	0.22823	0.22848	0.22768
11188	0.19478	0.19548	0.1956	0.19123	0.19234	0.19685	0.18625	0.1877	0.18947	0.19174	0.19504	0.19407	0.18912	0.19062	0.18992	0.18534	0.18653	0.19004	0.17725	0.17836	0.17809	0.17578	0.17725	0.17763	0.18147	0.18249	0.18252	0.17635	0.17584	0.17704	0.1826	0.18235	0.18151	0.17701	0.17612	0.17579	0.19635	0.19623	0.19762	0.18874	0.19174	0.18945	0.19542	0.19983	0.20195	0.22788	0.22764	0.2283	0.22705
11184	0.19492	0.19531	0.19548	0.19131	0.19209	0.19675	0.18622	0.18768	0.18938	0.19136	0.19483	0.19359	0.18891	0.19057	0.18973	0.18512	0.18634	0.18979	0.1774	0.17815	0.17794	0.17601	0.17721	0.17753	0.18124	0.18229	0.18265	0.17577	0.17562	0.1763	0.18228	0.1821	0.18137	0.17671	0.1756	0.1758	0.19641	0.19611	0.19747	0.18869	0.19149	0.18913	0.19523	0.19976	0.20197	0.22776	0.2271	0.2278	0.22651
11180	0.19467	0.19485	0.19523	0.19137	0.19181	0.19679	0.186	0.18728	0.18922	0.19093	0.19478	0.19337	0.18854	0.19066	0.18945	0.18481	0.18613	0.18961	0.17732	0.17783	0.17793	0.17608	0.17721	0.17745	0.18097	0.18199	0.18268	0.1752	0.17529	0.1758	0.18196	0.18193	0.18142	0.17654	0.17563	0.17603	0.19648	0.19621	0.19756	0.18855	0.19152	0.18949	0.19507	0.19952	0.20185	0.2277	0.22706	0.22738	0.22638
11176	0.19384	0.19429	0.19473	0.19092	0.19141	0.1967	0.18557	0.18672	0.1888	0.19062	0.19465	0.19323	0.18804	0.19043	0.18906	0.18436	0.18595	0.18927	0.1769	0.17721	0.17778	0.17559	0.1769	0.17717	0.18056	0.1815	0.18212	0.17479	0.17484	0.1756	0.18167	0.18169	0.18118	0.17613	0.17567	0.1761	0.19621	0.1962	0.19749	0.18814	0.19168	0.18976	0.19484	0.19894	0.20132	0.22739	0.22716	0.22711	0.22635
11172	0.1928	0.19396	0.19427	0.19031	0.19069	0.19643	0.18508	0.18634	0.1883	0.19041	0.19405	0.19303	0.18773	0.18974	0.18861	0.1839	0.1858	0.18873	0.17638	0.1765	0.17747	0.1748	0.17644	0.17674	0.18016	0.18111	0.18127	0.17455	0.17448	0.17555	0.1815	0.18136	0.18065	0.17564	0.17506	0.17557	0.19558	0.19594	0.19685	0.18753	0.19131	0.18924	0.19432	0.19833	0.20067	0.22677	0.22683	0.22657	0.22589
11168	0.19238	0.19388	0.19409	0.19015	0.19003	0.19622	0.18485	0.18619	0.18805	0.19031	0.19331	0.1928	0.18778	0.18905	0.18836	0.18367	0.18566	0.18845	0.17617	0.17627	0.1774	0.17434	0.17628	0.17643	0.18003	0.18104	0.18095	0.1746	0.17429	0.17551	0.18132	0.18103	0.18036	0.17551	0.17434	0.17476	0.19504	0.19565	0.19609	0.18705	0.19045	0.18839	0.19378	0.19815	0.20039	0.22606	0.2263	0.22585	0.22518
11164	0.1925	0.19381	0.19388	0.19006	0.19008	0.19613	0.18501	0.18607	0.18788	0.19036	0.19305	0.19257	0.18776	0.1888	0.18835	0.18357	0.18545	0.1887	0.17625	0.17648	0.17756	0.17435	0.17625	0.17627	0.17996	0.18099	0.18119	0.17477	0.17411	0.17527	0.18099	0.18079	0.18035	0.17554	0.17429	0.1744	0.1949	0.19567	0.19576	0.18699	0.18988	0.18807	0.1936	0.19832	0.2003	0.22579	0.226	0.2256	0.22483
11160	0.19241	0.19362	0.19349	0.18956	0.19054	0.19599	0.18519	0.18603	0.18762	0.19049	0.19318	0.19248	0.18747	0.18893	0.18837	0.18333	0.1852	0.189	0.17629	0.17662	0.17752	0.17441	0.17597	0.17619	0.17977	0.18088	0.1813	0.17464	0.17375	0.17486	0.18072	0.18079	0.18032	0.17538	0.17459	0.17452	0.19487	0.19576	0.19565	0.18717	0.18991	0.18824	0.19368	0.19846	0.20001	0.22607	0.22587	0.22592	0.22486
11156	0.1921	0.19333	0.19322	0.18896	0.1906	0.1957	0.18493	0.18611	0.18748	0.19049	0.19326	0.1926	0.18724	0.18905	0.18847	0.18293	0.18506	0.18875	0.17601	0.17655	0.17721	0.17428	0.17556	0.17616	0.17972	0.18088	0.18102	0.17417	0.17322	0.17463	0.18055	0.18081	0.18025	0.17511	0.17458	0.17465	0.19469	0.19546	0.1954	0.1872	0.19008	0.1883	0.19363	0.19845	0.1996	0.22619	0.22562	0.22626	0.22477
11152	0.19202	0.19299	0.19306	0.18879	0.19029	0.19531	0.18425	0.18598	0.18743	0.19014	0.19309	0.1925	0.18704	0.18896	0.18854	0.18266	0.18495	0.18809	0.17548	0.17642	0.17685	0.17399	0.17518	0.17605	0.1798	0.18063	0.18073	0.17362	0.17281	0.17468	0.18016	0.18048	0.18013	0.1748	0.17423	0.17465	0.19446	0.19482	0.19507	0.18696	0.19017	0.18809	0.19335	0.19821	0.19929	0.22569	0.22518	0.22624	0.22447
11148	0.19202	0.19277	0.19276	0.18901	0.18993	0.19494	0.18373	0.18552	0.18715	0.18955	0.19268	0.19205	0.18665	0.18887	0.18822	0.18253	0.18485	0.18755	0.17522	0.17622	0.1764	0.17366	0.17479	0.17578	0.17962	0.18009	0.18053	0.17326	0.17262	0.17463	0.1796	0.17998	0.17974	0.1745	0.17375	0.17461	0.19422	0.19409	0.19483	0.18653	0.19	0.18769	0.19311	0.19764	0.19907	0.22495	0.2247	0.22579	0.22422
11144	0.19161	0.19264	0.19237	0.18907	0.18948	0.19453	0.18356	0.18497	0.18674	0.18905	0.1922	0.19175	0.18624	0.18874	0.18754	0.18231	0.1847	0.1873	0.17523	0.17608	0.17608	0.17341	0.17453	0.17545	0.17917	0.17965	0.18011	0.17323	0.17256	0.17433	0.1793	0.17954	0.1792	0.1743	0.17314	0.17443	0.19393	0.1936	0.19465	0.18615	0.1894	0.1873	0.19302	0.197	0.19893	0.22457	0.22437	0.22508	0.22405
11140	0.19093	0.19242	0.19215	0.18881	0.18907	0.19408	0.18347	0.18454	0.18643	0.18875	0.19204	0.1917	0.18602	0.18842	0.18697	0.18202	0.18435	0.18718	0.17517	0.17602	0.17605	0.17331	0.17457	0.17535	0.17891	0.17937	0.17973	0.17337	0.17251	0.17405	0.17909	0.17915	0.1789	0.17406	0.17253	0.17409	0.19362	0.19376	0.19451	0.18595	0.18877	0.18713	0.1928	0.19664	0.19886	0.22461	0.22413	0.22438	0.22393
11136	0.19068	0.19216	0.19202	0.18858	0.18888	0.19391	0.18351	0.18424	0.18616	0.18867	0.19215	0.19159	0.1861	0.18816	0.18696	0.18187	0.18413	0.18704	0.17515	0.17576	0.17599	0.17338	0.17482	0.1755	0.17892	0.17922	0.17978	0.17355	0.1723	0.17397	0.17872	0.17892	0.17886	0.17384	0.17235	0.17367	0.19334	0.19417	0.19439	0.18568	0.18847	0.18704	0.19232	0.1965	0.19879	0.22454	0.22374	0.22389	0.22385
11132	0.19093	0.1921	0.19185	0.1885	0.1889	0.19411	0.18365	0.1842	0.18593	0.18876	0.1921	0.19119	0.1863	0.18807	0.18722	0.18175	0.1842	0.18687	0.17518	0.17542	0.17573	0.17344	0.17499	0.1753	0.17879	0.17916	0.18001	0.1736	0.17214	0.174	0.17844	0.17886	0.17874	0.17376	0.17248	0.17327	0.19305	0.1939	0.19419	0.18503	0.18832	0.18679	0.19167	0.19641	0.19867	0.22401	0.22312	0.22369	0.22357
11128	0.19118	0.19196	0.19163	0.18826	0.18889	0.1942	0.18344	0.18419	0.18567	0.18873	0.19175	0.19063	0.1861	0.18776	0.18703	0.18154	0.184	0.1867	0.17494	0.17522	0.17541	0.17331	0.17482	0.17465	0.17844	0.17903	0.18005	0.17315	0.17227	0.17381	0.17836	0.17886	0.17841	0.17357	0.17251	0.17289	0.19259	0.19303	0.19381	0.18433	0.1881	0.18637	0.1911	0.19615	0.1985	0.22328	0.22256	0.22353	0.22298
11124	0.19109	0.19149	0.19128	0.1878	0.18875	0.19376	0.18265	0.18374	0.18538	0.18849	0.19118	0.19027	0.18556	0.18717	0.18651	0.18125	0.18335	0.18652	0.17457	0.17508	0.17511	0.17302	0.17433	0.17424	0.17812	0.1787	0.17968	0.17224	0.17236	0.17331	0.17824	0.17872	0.17807	0.1731	0.1725	0.17254	0.19202	0.1925	0.19347	0.18408	0.18795	0.18602	0.19104	0.19549	0.19817	0.22296	0.22237	0.22334	0.2223
11120	0.19068	0.191	0.19082	0.18724	0.1884	0.19303	0.18183	0.18308	0.18525	0.18808	0.19064	0.1901	0.18508	0.18675	0.18605	0.18092	0.18278	0.18625	0.17431	0.17484	0.17474	0.1727	0.1738	0.17415	0.17763	0.17824	0.17885	0.17141	0.1721	0.17269	0.17807	0.17843	0.17779	0.17285	0.17234	0.17216	0.19161	0.19248	0.19344	0.18408	0.18773	0.18593	0.19121	0.19472	0.19771	0.22295	0.22228	0.22319	0.22179
11116	0.19027	0.19073	0.19038	0.18668	0.18783	0.19247	0.18155	0.18274	0.18513	0.18774	0.19039	0.18994	0.18467	0.18664	0.18581	0.18085	0.18257	0.18597	0.17393	0.1745	0.17437	0.17244	0.17359	0.17402	0.17717	0.17796	0.17812	0.17121	0.17181	0.17247	0.17799	0.17835	0.17767	0.17301	0.17194	0.17192	0.19152	0.19236	0.19328	0.184	0.18731	0.18596	0.19114	0.19449	0.19742	0.22273	0.22204	0.22304	0.22146
11112	0.18995	0.19057	0.19012	0.18647	0.18739	0.19221	0.18149	0.18262	0.18493	0.18759	0.19045	0.18994	0.18434	0.18662	0.18587	0.18093	0.18274	0.1858	0.17353	0.17429	0.17433	0.17229	0.17359	0.17388	0.17727	0.17802	0.17809	0.17151	0.17159	0.17283	0.17793	0.1784	0.17766	0.17307	0.17172	0.17193	0.19164	0.19212	0.19281	0.18397	0.18704	0.186	0.19105	0.19482	0.19731	0.2224	0.22195	0.22278	0.22126
11108	0.18955	0.19035	0.19016	0.18653	0.18709	0.19205	0.18122	0.18223	0.1847	0.18723	0.19056	0.18988	0.18418	0.18656	0.18589	0.18062	0.18268	0.18568	0.17343	0.17429	0.17452	0.17223	0.17345	0.17364	0.17741	0.17796	0.1784	0.17163	0.1712	0.17304	0.17775	0.1781	0.17737	0.17285	0.17166	0.17187	0.19168	0.19203	0.19242	0.18392	0.18691	0.18584	0.19089	0.19503	0.1971	0.22209	0.22198	0.22239	0.2211
11104	0.18926	0.19005	0.19012	0.18633	0.18686	0.192	0.18093	0.18187	0.18434	0.18678	0.1904	0.18946	0.18409	0.18652	0.18558	0.18022	0.18196	0.18556	0.17343	0.17404	0.17457	0.17215	0.17346	0.17332	0.17721	0.17765	0.17831	0.17141	0.17075	0.17269	0.1775	0.17763	0.17684	0.17266	0.17163	0.17182	0.19154	0.19207	0.19219	0.18387	0.18684	0.18543	0.19048	0.19491	0.19668	0.22174	0.2218	0.22217	0.22101
11100	0.18909	0.18969	0.18973	0.1859	0.18675	0.1919	0.18072	0.18188	0.18407	0.18675	0.18987	0.189	0.18383	0.18644	0.1851	0.18004	0.18128	0.18521	0.17327	0.17338	0.17429	0.17176	0.17364	0.17318	0.17696	0.17746	0.17776	0.1711	0.17037	0.17218	0.17716	0.1775	0.17653	0.17252	0.17165	0.17183	0.19136	0.19201	0.192	0.18385	0.1868	0.18506	0.18991	0.19463	0.1961	0.2213	0.22139	0.22206	0.22087
11096	0.18871	0.18932	0.18931	0.18558	0.18654	0.19151	0.18049	0.18183	0.18402	0.18679	0.18924	0.18873	0.18352	0.18603	0.18478	0.17988	0.18108	0.18465	0.17296	0.17263	0.1738	0.1712	0.17355	0.17313	0.17666	0.17734	0.17738	0.17089	0.17014	0.17184	0.17662	0.1776	0.17651	0.1722	0.17153	0.17173	0.19114	0.19167	0.1917	0.18368	0.18656	0.1848	0.18934	0.19417	0.19549	0.2209	0.22098	0.22166	0.2206
11092	0.18825	0.18893	0.18915	0.18547	0.18615	0.19112	0.1802	0.18166	0.18385	0.18642	0.18903	0.18856	0.18345	0.1855	0.18466	0.17968	0.18113	0.18438	0.17262	0.17216	0.17361	0.17088	0.17319	0.17296	0.1764	0.17704	0.17746	0.17068	0.16992	0.17142	0.17618	0.17738	0.17633	0.17169	0.17116	0.17161	0.19078	0.19118	0.19125	0.18339	0.18616	0.18438	0.18901	0.19363	0.19505	0.22084	0.2207	0.22109	0.22035
11088	0.18804	0.18862	0.18912	0.18548	0.18582	0.19099	0.17997	0.18162	0.18355	0.1861	0.18915	0.18845	0.18349	0.18541	0.18466	0.17958	0.18127	0.18438	0.17243	0.1721	0.17385	0.17091	0.17284	0.17256	0.17628	0.17681	0.17761	0.17029	0.1696	0.17086	0.1759	0.17673	0.17593	0.1712	0.17063	0.17137	0.19023	0.19074	0.19092	0.18301	0.18581	0.18378	0.18891	0.19327	0.19494	0.22084	0.22034	0.22042	0.22009
11084	0.1879	0.18861	0.18892	0.18545	0.18571	0.19101	0.17997	0.18144	0.18326	0.18607	0.18907	0.18835	0.18338	0.18554	0.18468	0.1797	0.18128	0.18426	0.17233	0.17231	0.17399	0.17099	0.17262	0.17211	0.17615	0.17683	0.17738	0.16996	0.16949	0.17045	0.1756	0.17608	0.17548	0.1709	0.17015	0.17084	0.18975	0.19036	0.19084	0.18237	0.18543	0.18342	0.18868	0.19313	0.19496	0.22042	0.22001	0.21975	0.21976
11080	0.18762	0.18869	0.18847	0.1854	0.18565	0.19095	0.18009	0.18099	0.18305	0.1859	0.18866	0.18818	0.18307	0.18528	0.1847	0.17974	0.18102	0.18397	0.17212	0.17244	0.17377	0.17073	0.17231	0.1719	0.17601	0.17685	0.17678	0.17001	0.16952	0.17031	0.17546	0.17584	0.17507	0.17083	0.17007	0.17028	0.18955	0.19018	0.1909	0.18181	0.18513	0.18351	0.18846	0.19299	0.19481	0.21977	0.21973	0.21932	0.21944
11076	0.18725	0.18833	0.18814	0.18537	0.18553	0.1907	0.18013	0.18066	0.18287	0.1855	0.18832	0.18794	0.18279	0.18463	0.18453	0.17944	0.18071	0.18364	0.17187	0.17236	0.17348	0.17019	0.17183	0.17183	0.17593	0.17665	0.17618	0.17018	0.16944	0.17037	0.17557	0.17597	0.17495	0.17096	0.1702	0.17017	0.18952	0.19011	0.19094	0.18176	0.18508	0.18366	0.18846	0.19274	0.19447	0.2193	0.21947	0.21912	0.21904
11072	0.18678	0.18768	0.18797	0.18512	0.18518	0.19025	0.17983	0.18046	0.18253	0.18502	0.1881	0.18752	0.18275	0.18386	0.184	0.179	0.18044	0.18327	0.17173	0.17211	0.17321	0.16971	0.17144	0.17166	0.17574	0.17634	0.17583	0.17	0.16927	0.17037	0.17561	0.17592	0.1751	0.17114	0.17003	0.1704	0.18952	0.1899	0.19076	0.18188	0.18512	0.18342	0.18847	0.19239	0.19401	0.21913	0.21932	0.21887	0.21843
11068	0.18645	0.18743	0.18783	0.18451	0.18464	0.18986	0.17919	0.18007	0.18214	0.18452	0.18776	0.18701	0.18261	0.18325	0.18345	0.17863	0.18	0.18294	0.1717	0.17183	0.17278	0.16945	0.17125	0.17146	0.17526	0.17588	0.17559	0.16945	0.16891	0.17011	0.17531	0.1754	0.17499	0.17099	0.16964	0.17036	0.18933	0.18958	0.19019	0.18177	0.18489	0.18291	0.18835	0.192	0.19353	0.21901	0.21918	0.21855	0.21779
11064	0.18649	0.18755	0.1878	0.18394	0.18428	0.18967	0.17852	0.17972	0.18189	0.1842	0.18749	0.18669	0.1822	0.1831	0.18319	0.17839	0.17948	0.18287	0.17157	0.1716	0.17232	0.16942	0.17121	0.17136	0.17465	0.17545	0.17555	0.16895	0.16837	0.16986	0.17483	0.1748	0.17457	0.17045	0.16934	0.16993	0.18887	0.18934	0.18947	0.1816	0.18436	0.1825	0.18812	0.19165	0.19324	0.21877	0.21884	0.21844	0.21742
11060	0.18656	0.18739	0.18773	0.18368	0.18403	0.18935	0.17803	0.17954	0.1816	0.18427	0.18741	0.18655	0.1817	0.18318	0.18301	0.17806	0.1792	0.183	0.17122	0.17132	0.172	0.16934	0.17116	0.17126	0.17413	0.17526	0.17565	0.16891	0.16793	0.16992	0.17441	0.1745	0.17429	0.16998	0.16911	0.16947	0.18841	0.18915	0.18909	0.18146	0.1839	0.18229	0.18784	0.19128	0.19314	0.21835	0.21835	0.21835	0.21721
11056	0.18623	0.18693	0.18748	0.18351	0.18365	0.18874	0.17772	0.17924	0.18123	0.18443	0.18718	0.18645	0.18133	0.18305	0.18257	0.17772	0.17913	0.18299	0.17086	0.171	0.17182	0.16905	0.17099	0.17114	0.1738	0.17502	0.17553	0.1691	0.16769	0.17003	0.17411	0.17451	0.17421	0.16987	0.16889	0.16916	0.18822	0.18894	0.18908	0.18109	0.18369	0.18215	0.18755	0.19095	0.193	0.2178	0.2178	0.21794	0.21699
11052	0.18582	0.18665	0.18725	0.18329	0.18344	0.18835	0.1776	0.17895	0.1811	0.18442	0.18676	0.18646	0.18133	0.18291	0.18211	0.17772	0.17907	0.18271	0.17071	0.17096	0.17179	0.16887	0.17082	0.17119	0.1738	0.17472	0.17525	0.16902	0.16749	0.16983	0.17392	0.17472	0.17414	0.1699	0.1687	0.16901	0.18807	0.1887	0.18911	0.18057	0.18356	0.18193	0.18719	0.19105	0.19284	0.21739	0.21723	0.21749	0.21664
11048	0.1857	0.1866	0.18705	0.1832	0.18354	0.18845	0.17757	0.17885	0.18112	0.18426	0.18646	0.18663	0.18151	0.18293	0.18208	0.17791	0.17903	0.18239	0.17074	0.1712	0.17186	0.16894	0.17068	0.17117	0.17405	0.17472	0.17517	0.16871	0.16743	0.16944	0.1738	0.17481	0.17415	0.16987	0.16847	0.16893	0.1877	0.18851	0.18913	0.1801	0.18341	0.1815	0.18668	0.19145	0.19286	0.2173	0.21679	0.21737	0.21625
11044	0.18561	0.18637	0.18669	0.18303	0.18347	0.18849	0.17738	0.17862	0.18081	0.18389	0.18617	0.18652	0.18125	0.18284	0.18223	0.17775	0.17899	0.18205	0.17069	0.17125	0.17176	0.16879	0.17037	0.17064	0.17407	0.17482	0.17522	0.16861	0.16759	0.16911	0.17381	0.17458	0.17424	0.16979	0.16818	0.16874	0.18728	0.18843	0.18914	0.17965	0.18325	0.18106	0.18619	0.19126	0.19299	0.21728	0.21654	0.21725	0.21608
11040	0.18529	0.18592	0.18615	0.18247	0.183	0.18808	0.17698	0.17818	0.18017	0.18332	0.18564	0.18591	0.18049	0.1825	0.18198	0.17719	0.17868	0.18158	0.17031	0.17088	0.17132	0.16824	0.16988	0.16984	0.17364	0.17459	0.17509	0.16859	0.16768	0.16881	0.17386	0.17419	0.17408	0.16952	0.16799	0.1685	0.18699	0.18831	0.18886	0.17926	0.18306	0.1809	0.18593	0.19028	0.19294	0.21704	0.21631	0.21681	0.21604
11036	0.18487	0.18553	0.1858	0.18183	0.18259	0.18757	0.17668	0.17795	0.17971	0.18288	0.18527	0.18527	0.1799	0.18219	0.18151	0.17678	0.17823	0.18119	0.16985	0.17034	0.17088	0.16784	0.16954	0.16936	0.17324	0.17418	0.17472	0.16827	0.16747	0.16854	0.17378	0.17389	0.17347	0.16901	0.16799	0.16832	0.18675	0.18794	0.1883	0.17904	0.18286	0.18093	0.1857	0.18953	0.1926	0.21652	0.21606	0.21627	0.2157
11032	0.18456	0.18531	0.18572	0.18153	0.18249	0.18732	0.17675	0.17796	0.17965	0.18277	0.18538	0.18494	0.17968	0.18202	0.1814	0.17674	0.17806	0.18101	0.16973	0.16999	0.17076	0.16784	0.16952	0.16922	0.17311	0.1739	0.17432	0.1678	0.16713	0.16842	0.1736	0.17379	0.17278	0.16859	0.16792	0.16817	0.18643	0.18745	0.1878	0.17908	0.18248	0.18071	0.18529	0.18953	0.19208	0.2158	0.2159	0.21598	0.21501
11028	0.18439	0.18502	0.18544	0.18142	0.18241	0.18709	0.17689	0.17774	0.17974	0.1828	0.18555	0.18467	0.17948	0.18187	0.18133	0.17656	0.17798	0.18085	0.16975	0.16992	0.17065	0.16781	0.1695	0.16923	0.17298	0.1737	0.17393	0.16748	0.16673	0.16831	0.17339	0.1738	0.17248	0.16849	0.16763	0.16803	0.18618	0.18705	0.18755	0.17937	0.18198	0.1802	0.18492	0.18961	0.1915	0.21527	0.2159	0.21605	0.21448
11024	0.18429	0.18466	0.18491	0.18124	0.1821	0.18668	0.17657	0.17712	0.17971	0.1828	0.18547	0.18455	0.17925	0.18168	0.18084	0.1761	0.17769	0.18057	0.16957	0.16997	0.17016	0.16763	0.1692	0.16937	0.17277	0.17344	0.17354	0.1673	0.16628	0.16814	0.17309	0.17388	0.17253	0.16844	0.16737	0.16779	0.18621	0.18676	0.18742	0.17968	0.18174	0.17987	0.18478	0.18922	0.19096	0.21523	0.21594	0.21616	0.21435
11020	0.18418	0.18455	0.18469	0.18113	0.18171	0.18642	0.17606	0.17672	0.17967	0.18277	0.18531	0.18468	0.17922	0.18155	0.18048	0.17592	0.17747	0.18027	0.16936	0.17005	0.16973	0.16753	0.16885	0.1694	0.17263	0.1733	0.17334	0.16713	0.166	0.16799	0.17276	0.17393	0.17259	0.16823	0.16726	0.16745	0.18635	0.18664	0.18723	0.17965	0.18183	0.17985	0.18482	0.18879	0.19064	0.2155	0.2158	0.21587	0.21436
11016	0.1839	0.18452	0.18475	0.18112	0.18136	0.18642	0.1759	0.17681	0.17962	0.18263	0.18505	0.18468	0.1792	0.1814	0.1805	0.17593	0.17729	0.17994	0.16914	0.16995	0.16973	0.16741	0.16869	0.16904	0.17254	0.17336	0.17332	0.16698	0.16608	0.16772	0.17253	0.17372	0.1724	0.16802	0.16718	0.16721	0.18615	0.18655	0.18695	0.17926	0.18187	0.17978	0.18483	0.18864	0.19049	0.21564	0.21541	0.2153	0.21431
11012	0.18343	0.18399	0.18453	0.18101	0.18092	0.18622	0.17579	0.17676	0.17921	0.18224	0.1845	0.18429	0.17878	0.18098	0.18025	0.17542	0.17684	0.17953	0.16868	0.16955	0.16967	0.16695	0.16849	0.16839	0.17221	0.17318	0.17311	0.16677	0.16638	0.16733	0.17239	0.17312	0.17197	0.16781	0.16701	0.16706	0.18554	0.1861	0.18657	0.1788	0.18147	0.17952	0.18459	0.18846	0.19016	0.2153	0.21486	0.2148	0.2142
11008	0.18294	0.18329	0.18394	0.18069	0.18037	0.18554	0.17528	0.17622	0.17843	0.18169	0.18383	0.18365	0.17819	0.18036	0.17973	0.17464	0.17629	0.17921	0.16806	0.1691	0.16913	0.16638	0.168	0.16782	0.1717	0.17265	0.17259	0.16642	0.16652	0.16701	0.17219	0.17232	0.17154	0.16751	0.16677	0.16688	0.18507	0.18543	0.18611	0.17837	0.18076	0.17918	0.18423	0.18817	0.18954	0.2146	0.21443	0.21447	0.21396
11004	0.18254	0.18314	0.18352	0.1804	0.17996	0.18488	0.17473	0.17572	0.17774	0.18117	0.18336	0.18292	0.17785	0.17992	0.17954	0.17438	0.17597	0.17911	0.16759	0.16873	0.16869	0.16607	0.16755	0.16755	0.17134	0.17234	0.17213	0.16613	0.16623	0.1669	0.17192	0.17195	0.17142	0.16732	0.16656	0.16665	0.18492	0.1851	0.18579	0.17787	0.18022	0.179	0.18391	0.18792	0.18897	0.21391	0.21426	0.21409	0.21335
11000	0.18244	0.1833	0.18347	0.18029	0.1798	0.1848	0.17459	0.17573	0.17741	0.1809	0.18329	0.1824	0.17774	0.17981	0.17957	0.17461	0.17581	0.17907	0.16756	0.16854	0.16878	0.16599	0.16757	0.16741	0.17124	0.17241	0.17204	0.16607	0.16564	0.1668	0.17169	0.17201	0.17143	0.16727	0.16646	0.16642	0.18463	0.18516	0.18578	0.17759	0.17997	0.17898	0.18361	0.1877	0.18875	0.21347	0.21408	0.21352	0.21264
10996	0.18263	0.1832	0.18349	0.18026	0.17985	0.18505	0.17469	0.17592	0.1774	0.18097	0.18341	0.18241	0.17775	0.17988	0.17955	0.17481	0.17576	0.17901	0.16776	0.1686	0.16895	0.16592	0.16786	0.16728	0.17125	0.17245	0.17206	0.16593	0.16514	0.16669	0.17144	0.17179	0.17115	0.1672	0.16629	0.16628	0.1842	0.18514	0.18575	0.17758	0.17985	0.17885	0.18338	0.18765	0.18892	0.21327	0.21357	0.21301	0.21234
10992	0.18278	0.18305	0.18346	0.18027	0.18009	0.18522	0.17479	0.17591	0.1776	0.18104	0.18343	0.18274	0.17789	0.18	0.17958	0.17483	0.17603	0.17915	0.16786	0.16869	0.16906	0.16588	0.16801	0.16741	0.17147	0.17244	0.172	0.16564	0.16497	0.16673	0.17128	0.17144	0.1708	0.1672	0.16589	0.16614	0.18393	0.18485	0.18553	0.1775	0.17973	0.17859	0.18326	0.18783	0.18933	0.21327	0.21308	0.21284	0.21227
10988	0.18278	0.18316	0.18334	0.18023	0.18022	0.18523	0.17484	0.17575	0.17775	0.18098	0.1834	0.18279	0.17806	0.18014	0.17955	0.17472	0.1764	0.17955	0.16789	0.16865	0.16914	0.16588	0.16804	0.16784	0.17179	0.17249	0.17194	0.16556	0.16494	0.16669	0.17129	0.17136	0.17064	0.16722	0.16543	0.16601	0.18389	0.18461	0.18545	0.17702	0.17979	0.17832	0.18311	0.18776	0.18951	0.2133	0.21298	0.21288	0.21186
10984	0.18268	0.1832	0.18307	0.18008	0.18005	0.18502	0.17477	0.17557	0.17765	0.181	0.18331	0.18254	0.17794	0.18016	0.17934	0.17432	0.1763	0.17968	0.1678	0.1685	0.16896	0.16591	0.16792	0.16809	0.17174	0.17241	0.1719	0.16541	0.16473	0.16638	0.17107	0.17124	0.1704	0.16692	0.16518	0.16585	0.18385	0.18447	0.1853	0.17637	0.17987	0.1779	0.18276	0.18735	0.18919	0.21288	0.21285	0.21282	0.21111
10980	0.18225	0.18283	0.18271	0.1796	0.1797	0.18454	0.17435	0.17524	0.17739	0.18095	0.18306	0.18245	0.17752	0.17989	0.17905	0.1738	0.17581	0.17927	0.16744	0.16826	0.16856	0.16592	0.1675	0.16772	0.1713	0.17189	0.17183	0.16488	0.16439	0.1659	0.17056	0.17089	0.17012	0.16621	0.16522	0.16568	0.18359	0.18421	0.18478	0.17615	0.17968	0.17752	0.18241	0.18692	0.18866	0.21194	0.21234	0.21267	0.2107
10976	0.18148	0.18212	0.18213	0.17875	0.17919	0.18404	0.17367	0.17465	0.17696	0.18047	0.1825	0.18239	0.17701	0.17941	0.17868	0.17344	0.17526	0.17851	0.16687	0.16791	0.16806	0.16583	0.16702	0.16705	0.17058	0.17109	0.17144	0.1644	0.16398	0.16539	0.17008	0.17057	0.16995	0.16546	0.16533	0.16551	0.18321	0.18375	0.18445	0.17614	0.17929	0.17723	0.18213	0.18628	0.1883	0.21118	0.21182	0.21237	0.21081
10972	0.18088	0.18146	0.18147	0.17809	0.17864	0.18374	0.17319	0.17419	0.17643	0.17972	0.18204	0.18211	0.17664	0.17893	0.17824	0.17333	0.17466	0.17781	0.16645	0.16756	0.16753	0.16561	0.16665	0.16663	0.16993	0.17063	0.17097	0.16433	0.16354	0.16516	0.16978	0.17023	0.1697	0.16511	0.16517	0.16524	0.18285	0.18332	0.1844	0.17573	0.17887	0.17678	0.18181	0.18552	0.18801	0.21109	0.21152	0.21183	0.21088
10968	0.18062	0.18127	0.18119	0.17774	0.17829	0.18349	0.17292	0.174	0.17603	0.17911	0.18202	0.18183	0.17636	0.17847	0.17778	0.1732	0.17414	0.17747	0.16625	0.16728	0.16704	0.16524	0.1662	0.16633	0.16963	0.1706	0.17084	0.16431	0.16333	0.16517	0.16954	0.16986	0.16947	0.1651	0.1648	0.16506	0.1826	0.18333	0.18414	0.17545	0.17858	0.17658	0.18179	0.18518	0.18747	0.21148	0.21133	0.21132	0.21078
10964	0.18059	0.18125	0.18136	0.17741	0.17807	0.18312	0.17249	0.17366	0.17568	0.17874	0.18188	0.18165	0.17597	0.17807	0.17725	0.17272	0.17384	0.17718	0.16609	0.16685	0.16663	0.16484	0.16572	0.16595	0.16948	0.17054	0.17061	0.16403	0.16332	0.1651	0.16921	0.16955	0.16934	0.16513	0.16444	0.1649	0.18233	0.18359	0.18355	0.17544	0.17834	0.17657	0.18197	0.18523	0.1869	0.21156	0.21109	0.21089	0.2104
10960	0.18072	0.18115	0.18155	0.17734	0.17814	0.18293	0.17219	0.17333	0.17537	0.17858	0.18158	0.18152	0.17569	0.17806	0.17701	0.17228	0.17389	0.17691	0.16604	0.16655	0.16668	0.16477	0.1655	0.16582	0.16948	0.17042	0.17038	0.16374	0.16332	0.16482	0.169	0.1693	0.16918	0.16499	0.16409	0.16435	0.18195	0.18339	0.18287	0.17505	0.1779	0.17623	0.18168	0.18533	0.18686	0.21089	0.21049	0.21047	0.20969
10956	0.18079	0.18108	0.18145	0.17755	0.17851	0.1831	0.17247	0.17337	0.17517	0.1787	0.18167	0.18132	0.17568	0.1784	0.17715	0.17224	0.17419	0.17697	0.16614	0.16662	0.16722	0.16491	0.16551	0.16605	0.16958	0.17043	0.1707	0.16372	0.16324	0.16442	0.16898	0.16933	0.16894	0.16478	0.16392	0.16369	0.18168	0.18269	0.18234	0.1745	0.17747	0.17583	0.18104	0.18537	0.18703	0.21004	0.20978	0.21023	0.20901
10952	0.18052	0.18089	0.18117	0.1775	0.17864	0.18316	0.17278	0.17351	0.17496	0.17882	0.18165	0.18087	0.17578	0.17841	0.17713	0.17237	0.17431	0.17709	0.16618	0.16661	0.16742	0.16477	0.16551	0.16619	0.16937	0.17038	0.17095	0.16375	0.16296	0.16397	0.16891	0.1694	0.16871	0.16472	0.16383	0.16346	0.18157	0.18211	0.18212	0.17415	0.17731	0.17573	0.1806	0.18517	0.18687	0.20948	0.20959	0.21017	0.20857
10948	0.18011	0.18054	0.18091	0.17734	0.17851	0.18276	0.1727	0.17354	0.17482	0.17882	0.18119	0.18048	0.17592	0.17794	0.17694	0.1724	0.17424	0.17702	0.16608	0.16637	0.16699	0.16434	0.16545	0.16611	0.16898	0.17022	0.17065	0.1634	0.16247	0.16361	0.1686	0.16893	0.1685	0.16461	0.16351	0.16355	0.1814	0.18185	0.18215	0.17387	0.17714	0.17567	0.18052	0.18481	0.18658	0.20911	0.20972	0.20996	0.20832
10944	0.17973	0.1804	0.18066	0.17734	0.17822	0.18234	0.17235	0.17354	0.17478	0.17896	0.18074	0.18032	0.1759	0.17745	0.17685	0.17222	0.17423	0.17682	0.16586	0.16615	0.16654	0.16395	0.16533	0.16599	0.1688	0.17008	0.17027	0.16281	0.16205	0.1635	0.1682	0.16826	0.16819	0.16422	0.16306	0.16359	0.1812	0.18177	0.18236	0.17365	0.17681	0.17547	0.18061	0.18459	0.18633	0.20885	0.20956	0.20954	0.20814
10940	0.17934	0.18042	0.18032	0.17719	0.17761	0.18219	0.17189	0.17338	0.17469	0.17894	0.18043	0.18011	0.17556	0.17719	0.17673	0.17193	0.17403	0.17646	0.16562	0.16593	0.16639	0.16359	0.16508	0.16588	0.16861	0.1698	0.17	0.16247	0.16194	0.16352	0.16796	0.16803	0.16776	0.16391	0.16263	0.16342	0.18096	0.18161	0.18255	0.17357	0.1765	0.17513	0.18052	0.18438	0.186	0.20857	0.20906	0.20912	0.20793
10936	0.17905	0.18032	0.17999	0.17689	0.17699	0.18199	0.17152	0.17304	0.17454	0.17835	0.18021	0.17981	0.17529	0.17705	0.17647	0.1718	0.17336	0.17598	0.16543	0.16569	0.16642	0.16331	0.16479	0.16573	0.16829	0.16942	0.16972	0.16257	0.16209	0.16343	0.16801	0.16814	0.16737	0.1638	0.16229	0.16305	0.18065	0.18128	0.18228	0.17363	0.17632	0.17472	0.18017	0.18404	0.18573	0.20826	0.2086	0.20882	0.20766
10932	0.1789	0.1801	0.17982	0.17675	0.17655	0.18167	0.17129	0.17285	0.17439	0.17762	0.1801	0.17954	0.17529	0.17686	0.1762	0.17175	0.17257	0.1755	0.16524	0.16556	0.16623	0.16326	0.16479	0.16555	0.16806	0.16925	0.16944	0.16271	0.1622	0.16321	0.16815	0.16826	0.16723	0.16368	0.16216	0.16259	0.18036	0.1809	0.18163	0.17367	0.17616	0.17443	0.17976	0.18368	0.18559	0.2079	0.20823	0.20849	0.20732
10928	0.17875	0.17978	0.1797	0.17659	0.17617	0.1815	0.17117	0.17271	0.17433	0.17736	0.1801	0.17933	0.1752	0.17655	0.17597	0.17149	0.17228	0.17523	0.16499	0.16554	0.16572	0.1633	0.16503	0.16531	0.16795	0.16926	0.16922	0.16253	0.1621	0.16286	0.16798	0.16816	0.16717	0.16343	0.1621	0.1623	0.1801	0.18053	0.18112	0.17345	0.17587	0.17425	0.1794	0.18331	0.18539	0.20748	0.20775	0.20805	0.20688
10924	0.17858	0.17942	0.17952	0.17619	0.17595	0.18152	0.17115	0.17237	0.17428	0.17746	0.18007	0.17921	0.17484	0.1763	0.17576	0.17108	0.17246	0.17535	0.16483	0.1655	0.16536	0.16315	0.16508	0.165	0.16791	0.16927	0.16919	0.16217	0.1619	0.16253	0.16765	0.16784	0.16707	0.16315	0.16201	0.16233	0.17977	0.18023	0.18086	0.17316	0.17563	0.17405	0.17921	0.18292	0.1852	0.20715	0.20741	0.20771	0.2066
10920	0.1784	0.17909	0.17921	0.1758	0.17593	0.18139	0.17111	0.172	0.17401	0.1775	0.17986	0.1791	0.17442	0.17625	0.17563	0.17079	0.17244	0.17545	0.16478	0.16528	0.16542	0.16279	0.16485	0.16469	0.16792	0.16921	0.16922	0.16188	0.16161	0.16243	0.16742	0.16742	0.1669	0.16296	0.16188	0.16245	0.17939	0.18008	0.18051	0.17294	0.17554	0.17369	0.17917	0.18257	0.18503	0.20692	0.2073	0.20751	0.20648
10916	0.17808	0.17879	0.17885	0.17568	0.17598	0.181	0.17093	0.17176	0.17365	0.17732	0.17959	0.1789	0.17402	0.17619	0.17559	0.17063	0.17205	0.17523	0.16469	0.16498	0.16553	0.16242	0.16469	0.16445	0.1679	0.16909	0.16904	0.16158	0.16116	0.16237	0.16711	0.16703	0.16661	0.16282	0.16173	0.16229	0.17904	0.1799	0.18013	0.17255	0.17535	0.17326	0.17898	0.18246	0.18467	0.20667	0.20708	0.20736	0.20625
10912	0.17757	0.17845	0.17849	0.17553	0.17593	0.18048	0.17064	0.17142	0.17332	0.17695	0.17924	0.17866	0.17354	0.1758	0.17542	0.17037	0.17163	0.17481	0.16434	0.16484	0.16531	0.16214	0.16456	0.16422	0.16774	0.16882	0.16861	0.16115	0.16071	0.16205	0.16651	0.16675	0.16623	0.1626	0.16161	0.16187	0.17892	0.17958	0.18001	0.17198	0.17491	0.17304	0.17857	0.18253	0.18408	0.20636	0.20674	0.20723	0.2059
10908	0.177	0.17794	0.17802	0.17499	0.1756	0.17999	0.17014	0.17087	0.17292	0.1765	0.17872	0.17837	0.17304	0.17524	0.175	0.16991	0.17131	0.17435	0.16372	0.16479	0.16479	0.1618	0.16413	0.16381	0.16725	0.16835	0.16811	0.16072	0.16057	0.16169	0.16594	0.1666	0.16593	0.16232	0.16159	0.16158	0.17907	0.17932	0.18001	0.17169	0.17445	0.17293	0.17823	0.18227	0.18341	0.20604	0.20652	0.20696	0.20571
10904	0.17666	0.1774	0.17763	0.17432	0.17517	0.17968	0.16955	0.17036	0.1726	0.1762	0.17832	0.17808	0.1728	0.17493	0.17462	0.16958	0.17118	0.174	0.16323	0.16465	0.16438	0.16152	0.16365	0.16347	0.16671	0.16789	0.16782	0.16057	0.16063	0.16164	0.16582	0.1666	0.16578	0.16218	0.16163	0.16154	0.17914	0.17918	0.17992	0.17176	0.17425	0.17267	0.17805	0.18171	0.18289	0.20581	0.2064	0.20647	0.20558
10900	0.17678	0.17729	0.17768	0.17407	0.17504	0.17951	0.16932	0.17022	0.17262	0.17616	0.17836	0.17796	0.17293	0.17505	0.17457	0.16966	0.17142	0.17389	0.16329	0.16449	0.16442	0.16164	0.16346	0.16353	0.16659	0.16773	0.16789	0.1607	0.1606	0.16169	0.16606	0.16667	0.16574	0.16216	0.1615	0.16151	0.17884	0.17897	0.17985	0.17169	0.17421	0.17236	0.17785	0.18159	0.18281	0.20567	0.20625	0.206	0.20534
10896	0.17711	0.17759	0.17793	0.17428	0.17507	0.17933	0.1694	0.17047	0.17272	0.17621	0.17851	0.17797	0.17316	0.17536	0.17463	0.16982	0.1718	0.17398	0.16362	0.16438	0.16463	0.162	0.16341	0.1637	0.16684	0.16779	0.16811	0.16088	0.16047	0.16158	0.16621	0.16668	0.1658	0.16218	0.1612	0.16133	0.17838	0.17876	0.17984	0.17135	0.17409	0.17222	0.17763	0.18194	0.18309	0.20544	0.20604	0.20573	0.20502
10892	0.1771	0.17774	0.17783	0.1745	0.17494	0.17921	0.16934	0.17089	0.17252	0.17615	0.17836	0.17782	0.17322	0.17545	0.17451	0.16975	0.17182	0.17407	0.16373	0.16423	0.16469	0.16212	0.16327	0.16369	0.1671	0.16774	0.16818	0.16093	0.16037	0.1615	0.16614	0.16661	0.16594	0.16215	0.16106	0.16113	0.17805	0.17866	0.17962	0.17099	0.17378	0.17222	0.17753	0.18208	0.1833	0.20508	0.20582	0.20556	0.20462
10888	0.17673	0.17754	0.17753	0.17447	0.17476	0.17917	0.16921	0.17104	0.17215	0.17602	0.17809	0.17752	0.17306	0.17526	0.17437	0.16978	0.17144	0.174	0.16359	0.16409	0.16469	0.16183	0.16306	0.16358	0.1672	0.16757	0.16806	0.16076	0.16011	0.16142	0.16583	0.16631	0.16587	0.1618	0.16111	0.16091	0.17782	0.17858	0.17916	0.17074	0.17339	0.17214	0.17739	0.18186	0.18331	0.2049	0.20568	0.20529	0.20414
10884	0.17635	0.17725	0.17739	0.17418	0.17463	0.17904	0.16915	0.17078	0.17191	0.17591	0.17787	0.17725	0.1728	0.17503	0.1744	0.16995	0.17099	0.17372	0.16339	0.164	0.16451	0.16136	0.16287	0.16336	0.16712	0.16745	0.16781	0.16037	0.15959	0.16105	0.16534	0.16576	0.16543	0.16111	0.16104	0.16066	0.17755	0.17847	0.17868	0.17063	0.17317	0.1719	0.17708	0.18148	0.18313	0.20486	0.20546	0.20488	0.20392
10880	0.17603	0.17684	0.17709	0.17348	0.17437	0.17863	0.16879	0.17029	0.17174	0.17553	0.1774	0.17688	0.17236	0.17471	0.17432	0.16962	0.17043	0.17325	0.16302	0.16373	0.16399	0.16089	0.16261	0.16284	0.16672	0.16721	0.16737	0.1599	0.15897	0.1606	0.16488	0.16514	0.16487	0.16042	0.16067	0.16046	0.17721	0.17813	0.17828	0.17055	0.17307	0.17155	0.17653	0.18092	0.18258	0.20452	0.20497	0.20446	0.20383
10876	0.17569	0.17632	0.17649	0.17269	0.17394	0.17806	0.16814	0.16968	0.17142	0.17481	0.17666	0.17636	0.17182	0.17423	0.17397	0.16901	0.16974	0.17284	0.16257	0.16325	0.16339	0.1606	0.16225	0.1623	0.166	0.16675	0.16678	0.15958	0.15863	0.16041	0.16474	0.16476	0.16452	0.15997	0.16032	0.16035	0.17702	0.17757	0.17795	0.17027	0.17305	0.17123	0.17598	0.18035	0.18186	0.20397	0.20444	0.20429	0.20354
10872	0.17549	0.17598	0.17615	0.17246	0.17369	0.17779	0.16778	0.16918	0.17104	0.17433	0.17627	0.17607	0.17151	0.17386	0.17358	0.16864	0.16921	0.17277	0.16237	0.16291	0.16303	0.16068	0.16197	0.1621	0.16545	0.16648	0.16643	0.15952	0.15876	0.16059	0.16495	0.16487	0.16457	0.15995	0.16022	0.16021	0.17706	0.17716	0.1777	0.16996	0.17314	0.17109	0.17582	0.18005	0.18153	0.20361	0.20417	0.2043	0.20325
10868	0.17538	0.17583	0.17605	0.17267	0.17357	0.17783	0.16776	0.16895	0.17077	0.17422	0.1763	0.17612	0.17139	0.17361	0.1733	0.16825	0.16894	0.17282	0.16234	0.16266	0.16272	0.16066	0.16177	0.16205	0.16533	0.16646	0.16627	0.15951	0.15895	0.16078	0.1651	0.16504	0.16474	0.16033	0.16012	0.1599	0.17689	0.17689	0.1774	0.1698	0.17312	0.17091	0.17599	0.17991	0.18164	0.20337	0.20386	0.20408	0.20299
10864	0.17519	0.17582	0.17606	0.17287	0.17328	0.17782	0.16779	0.16884	0.17062	0.17419	0.17647	0.17616	0.17149	0.17337	0.17325	0.16801	0.1689	0.17274	0.16237	0.16247	0.16248	0.16041	0.16165	0.16202	0.16543	0.16646	0.16627	0.15946	0.15886	0.16052	0.1649	0.16482	0.16459	0.16059	0.15992	0.1596	0.17648	0.17665	0.17714	0.16962	0.17297	0.17056	0.17613	0.17985	0.18184	0.20315	0.20331	0.20364	0.20247
10860	0.17495	0.1759	0.17613	0.17287	0.17287	0.1775	0.16769	0.16862	0.1704	0.17397	0.17668	0.17596	0.17169	0.17309	0.17318	0.16804	0.16901	0.17248	0.16245	0.16246	0.16241	0.16021	0.16162	0.16201	0.16541	0.16631	0.16636	0.15936	0.15854	0.15996	0.16457	0.16449	0.16424	0.16037	0.15961	0.15939	0.17606	0.17652	0.17695	0.16921	0.17272	0.17036	0.17595	0.17973	0.18166	0.20293	0.20265	0.20325	0.20182
10856	0.17457	0.17571	0.17576	0.1724	0.17242	0.17695	0.16739	0.16821	0.17001	0.1734	0.17662	0.17551	0.17136	0.17264	0.1726	0.16772	0.16891	0.17197	0.16208	0.16235	0.16225	0.15992	0.16153	0.1617	0.16501	0.16574	0.16606	0.15914	0.15831	0.15959	0.16411	0.16419	0.16393	0.15992	0.15909	0.15894	0.17554	0.17635	0.17661	0.16877	0.17213	0.1701	0.17534	0.17921	0.18089	0.2024	0.20211	0.20286	0.20133
10852	0.17414	0.17517	0.17515	0.17165	0.17205	0.17659	0.167	0.16781	0.1696	0.1728	0.17618	0.17495	0.17076	0.17229	0.17184	0.16713	0.16852	0.1715	0.16126	0.16203	0.162	0.15959	0.16143	0.16123	0.16443	0.16507	0.16544	0.15876	0.1583	0.15941	0.16357	0.16385	0.16358	0.15946	0.15872	0.1585	0.17513	0.17613	0.1764	0.16871	0.17152	0.16969	0.17486	0.17854	0.18012	0.20184	0.20176	0.20255	0.20109
10848	0.17389	0.17475	0.1748	0.1712	0.17184	0.1764	0.16655	0.16757	0.16917	0.17254	0.17569	0.17456	0.17051	0.17218	0.17145	0.16671	0.1683	0.17131	0.16066	0.16169	0.1618	0.15927	0.16133	0.1609	0.16405	0.16479	0.16503	0.15825	0.15798	0.15894	0.1631	0.16338	0.16309	0.15889	0.1586	0.15838	0.17486	0.1758	0.17639	0.16875	0.17115	0.16932	0.17464	0.17815	0.17979	0.20178	0.20154	0.20236	0.20093
10844	0.17368	0.17454	0.17436	0.17104	0.17158	0.1762	0.16621	0.16715	0.16882	0.17255	0.17526	0.1743	0.17032	0.17194	0.17131	0.16644	0.16829	0.171	0.16044	0.16133	0.16153	0.15879	0.161	0.1605	0.16381	0.16468	0.1649	0.15785	0.15743	0.15834	0.16291	0.16308	0.16279	0.15847	0.15817	0.15799	0.1743	0.17523	0.17595	0.16825	0.17062	0.16882	0.17403	0.17797	0.17961	0.20173	0.20137	0.20194	0.20054
10840	0.17345	0.1744	0.17375	0.17084	0.17115	0.17614	0.16598	0.1666	0.16865	0.17258	0.17474	0.17398	0.16986	0.1717	0.17109	0.1663	0.16831	0.17041	0.1604	0.16099	0.16131	0.15852	0.16054	0.16	0.16358	0.16447	0.16489	0.1577	0.15728	0.15817	0.16281	0.1631	0.16268	0.15839	0.15751	0.15731	0.17364	0.17476	0.1752	0.16746	0.16991	0.1682	0.17337	0.17786	0.1794	0.20127	0.20125	0.20143	0.19988
10836	0.17327	0.1743	0.17354	0.17064	0.17083	0.17607	0.16572	0.16646	0.16861	0.17262	0.17448	0.17386	0.16955	0.17174	0.17095	0.16634	0.16832	0.17005	0.16026	0.16087	0.16142	0.15858	0.16031	0.1598	0.16354	0.16437	0.16491	0.15769	0.15736	0.15832	0.16258	0.16308	0.16244	0.1583	0.15737	0.15716	0.17337	0.17464	0.17493	0.16724	0.16965	0.16793	0.17336	0.17785	0.17932	0.20097	0.20105	0.20125	0.19945
10832	0.17323	0.17426	0.17368	0.17077	0.17079	0.17575	0.16554	0.16684	0.16874	0.17289	0.17465	0.17409	0.16969	0.17186	0.17126	0.16647	0.1682	0.17021	0.16002	0.16086	0.16151	0.15875	0.1603	0.16009	0.16374	0.1645	0.16493	0.15776	0.15741	0.15847	0.1626	0.16291	0.16232	0.15819	0.15767	0.15756	0.1735	0.17477	0.17519	0.16759	0.16995	0.16823	0.1737	0.17788	0.17938	0.20097	0.20077	0.20119	0.19955
10828	0.17325	0.17406	0.1738	0.17094	0.17071	0.17534	0.16544	0.16715	0.16879	0.17303	0.17464	0.17415	0.16985	0.17175	0.17154	0.1664	0.16794	0.17036	0.16001	0.16067	0.16128	0.15881	0.16024	0.1603	0.1638	0.16453	0.16476	0.1578	0.15725	0.15853	0.16282	0.16271	0.1624	0.1582	0.15769	0.15782	0.17374	0.17475	0.17532	0.16782	0.17014	0.16859	0.17371	0.17763	0.17926	0.20082	0.2006	0.20103	0.19983
10824	0.17302	0.17362	0.17375	0.17053	0.17049	0.17506	0.16533	0.16676	0.16841	0.17271	0.17426	0.17371	0.16956	0.17134	0.17121	0.16611	0.16743	0.16994	0.16008	0.1604	0.16101	0.15854	0.16002	0.16005	0.16343	0.16418	0.16436	0.15775	0.15686	0.15831	0.16295	0.1626	0.16223	0.15819	0.15745	0.15773	0.17394	0.17458	0.17516	0.16776	0.16999	0.16854	0.17331	0.1771	0.1787	0.20046	0.20058	0.20086	0.19992
10820	0.17236	0.17307	0.17344	0.1697	0.17018	0.175	0.16527	0.16587	0.1678	0.17221	0.17388	0.17316	0.16898	0.17085	0.17065	0.16577	0.16672	0.16938	0.1598	0.16017	0.16081	0.15808	0.15973	0.1596	0.16291	0.1637	0.16402	0.15748	0.15646	0.15773	0.16274	0.16243	0.1617	0.15797	0.15718	0.15741	0.17385	0.17432	0.17486	0.16757	0.16961	0.1681	0.17293	0.17664	0.17796	0.20009	0.20036	0.2005	0.19972
10816	0.17157	0.1725	0.17299	0.1692	0.16974	0.17489	0.16507	0.16527	0.16736	0.17165	0.17361	0.1728	0.16856	0.17057	0.17027	0.16551	0.16623	0.16917	0.15934	0.15987	0.16046	0.15772	0.15943	0.1592	0.16246	0.16344	0.16368	0.15684	0.15613	0.15715	0.16207	0.16203	0.1612	0.15759	0.15679	0.15706	0.17338	0.17385	0.17448	0.16722	0.16919	0.16754	0.17277	0.17621	0.17743	0.19974	0.19973	0.1999	0.19935
10812	0.17108	0.17214	0.17257	0.16909	0.16943	0.17448	0.16464	0.16517	0.16716	0.17111	0.17338	0.17245	0.16834	0.17049	0.16996	0.16534	0.16607	0.16919	0.15893	0.15949	0.16006	0.15751	0.15907	0.15899	0.16215	0.16334	0.16329	0.1562	0.15592	0.15695	0.16145	0.1616	0.16107	0.1573	0.15643	0.15693	0.17286	0.17343	0.17419	0.16676	0.16905	0.16729	0.17261	0.17563	0.17729	0.1994	0.19908	0.19943	0.19894
10808	0.17088	0.17205	0.17209	0.16899	0.16935	0.17393	0.16424	0.16518	0.16694	0.17071	0.17317	0.17208	0.16795	0.17028	0.16962	0.16505	0.16596	0.16911	0.1585	0.15913	0.15973	0.15726	0.1586	0.15886	0.16197	0.16324	0.16289	0.15578	0.15575	0.15691	0.1611	0.16125	0.16103	0.1571	0.15618	0.15687	0.1724	0.17317	0.17389	0.16612	0.16893	0.16724	0.17233	0.17515	0.17727	0.19908	0.19865	0.19915	0.19848
10804	0.17064	0.17173	0.17156	0.16867	0.16913	0.17342	0.16384	0.16496	0.16651	0.17032	0.17285	0.17179	0.16731	0.1697	0.16924	0.16444	0.16574	0.16873	0.15814	0.1588	0.15941	0.15679	0.15807	0.15856	0.1617	0.16314	0.16247	0.15545	0.1554	0.15663	0.16076	0.16089	0.16072	0.15685	0.15587	0.1566	0.17196	0.17294	0.17345	0.16537	0.16854	0.16693	0.17205	0.17478	0.17701	0.19879	0.19844	0.19891	0.19799
10800	0.17032	0.17128	0.17117	0.16821	0.16868	0.17307	0.16331	0.16471	0.16604	0.16988	0.17235	0.1716	0.16685	0.16917	0.1689	0.1638	0.16555	0.16818	0.15804	0.15853	0.15918	0.15637	0.15775	0.15829	0.16143	0.16304	0.16226	0.15533	0.15501	0.15628	0.16047	0.16077	0.16048	0.15668	0.15548	0.15621	0.17184	0.17276	0.17314	0.16491	0.16813	0.16648	0.17179	0.17446	0.17661	0.19845	0.19835	0.19871	0.19752
10796	0.17028	0.17124	0.17109	0.16801	0.16847	0.173	0.16297	0.16476	0.16585	0.16966	0.17202	0.17164	0.16699	0.16911	0.16879	0.16363	0.16546	0.16785	0.15819	0.15851	0.15924	0.15642	0.15782	0.15834	0.1615	0.16305	0.16237	0.15544	0.15473	0.15611	0.1605	0.16098	0.16048	0.1566	0.15516	0.15589	0.17197	0.17258	0.17307	0.16478	0.16784	0.16626	0.17153	0.17442	0.17649	0.19799	0.19809	0.19849	0.19705
10792	0.17047	0.17138	0.17122	0.16801	0.16854	0.17295	0.16295	0.16492	0.16587	0.16978	0.17197	0.17164	0.16727	0.16925	0.16879	0.16377	0.16526	0.16777	0.15829	0.15862	0.15935	0.15666	0.158	0.15847	0.16172	0.16296	0.16247	0.1555	0.15443	0.15595	0.1606	0.16107	0.16042	0.1564	0.15482	0.15553	0.17183	0.1723	0.17285	0.16466	0.16758	0.16597	0.17127	0.1745	0.17652	0.19751	0.19763	0.19809	0.1966
10788	0.17043	0.17108	0.17131	0.16776	0.16835	0.17261	0.16284	0.16466	0.16573	0.16989	0.17177	0.17135	0.167	0.1691	0.16856	0.16367	0.16485	0.16772	0.15814	0.15848	0.15914	0.15655	0.15794	0.15822	0.16167	0.16244	0.16234	0.15539	0.15418	0.15566	0.16035	0.16075	0.16009	0.15602	0.15447	0.15515	0.17138	0.17201	0.17232	0.16455	0.16735	0.16546	0.17098	0.17429	0.1763	0.19717	0.19734	0.19758	0.19631
10784	0.17007	0.1704	0.17109	0.16732	0.16783	0.17205	0.16245	0.16391	0.1653	0.16957	0.17133	0.17101	0.16634	0.16867	0.16803	0.16332	0.16443	0.16742	0.15779	0.15818	0.15869	0.15617	0.15766	0.15764	0.16135	0.16168	0.16213	0.15508	0.15398	0.15533	0.15979	0.16014	0.15955	0.15549	0.15438	0.15496	0.17099	0.17179	0.17183	0.16461	0.16722	0.16508	0.17069	0.17383	0.17584	0.19698	0.19726	0.19727	0.19628
10780	0.16967	0.16987	0.17081	0.16706	0.1675	0.1716	0.16215	0.16324	0.16487	0.16896	0.171	0.17083	0.16597	0.16832	0.16749	0.16299	0.16424	0.16694	0.15735	0.15812	0.15837	0.15581	0.15742	0.15722	0.16103	0.16111	0.16192	0.15462	0.15368	0.15507	0.15925	0.15949	0.15899	0.15508	0.15445	0.15496	0.17068	0.17161	0.17161	0.16466	0.16711	0.16491	0.17039	0.17344	0.1754	0.19674	0.1971	0.19715	0.1962
10776	0.1694	0.16976	0.17069	0.16696	0.16755	0.17142	0.16228	0.16306	0.16469	0.16852	0.17088	0.17067	0.16597	0.16825	0.16723	0.1628	0.16424	0.1667	0.15704	0.15809	0.15826	0.15557	0.15733	0.15712	0.16073	0.16089	0.16164	0.15433	0.15349	0.15498	0.15895	0.15911	0.15879	0.15514	0.15448	0.15492	0.17033	0.17138	0.17157	0.1645	0.16694	0.16472	0.17023	0.17322	0.17505	0.19647	0.19676	0.19692	0.19584
10772	0.16929	0.16976	0.17052	0.16689	0.16765	0.17141	0.16245	0.16308	0.16467	0.16837	0.17075	0.17048	0.16594	0.16825	0.16719	0.1627	0.1642	0.16677	0.15701	0.1577	0.1582	0.15546	0.15727	0.15711	0.16046	0.16088	0.16136	0.15437	0.15356	0.15505	0.159	0.15916	0.15894	0.15544	0.15452	0.15471	0.17006	0.17103	0.17141	0.16409	0.16668	0.16439	0.17018	0.17311	0.17481	0.19625	0.19641	0.19649	0.19532
10768	0.16927	0.16962	0.17026	0.16687	0.16747	0.1714	0.16223	0.16294	0.1646	0.16828	0.17049	0.17034	0.16578	0.16801	0.16717	0.16258	0.16408	0.1667	0.15714	0.15729	0.15805	0.15544	0.15711	0.15703	0.1604	0.16086	0.16117	0.15434	0.15351	0.15498	0.15916	0.1593	0.15894	0.15532	0.15441	0.15443	0.16989	0.17061	0.17092	0.16353	0.16629	0.16394	0.16992	0.17295	0.1747	0.19593	0.19601	0.19612	0.19481
10764	0.16912	0.16942	0.17006	0.16681	0.16704	0.17135	0.16185	0.16269	0.16442	0.16815	0.17017	0.17022	0.16563	0.16761	0.16712	0.16245	0.16396	0.16643	0.15721	0.15722	0.15783	0.15545	0.15684	0.15686	0.16044	0.16071	0.16101	0.15402	0.15309	0.15464	0.159	0.1591	0.15862	0.15476	0.15409	0.15425	0.16973	0.17033	0.17038	0.16316	0.16585	0.16366	0.16955	0.1727	0.17462	0.19554	0.19551	0.19605	0.19443
10760	0.16881	0.16931	0.16983	0.1666	0.1667	0.17116	0.16173	0.16248	0.16424	0.16809	0.16993	0.16996	0.16557	0.16742	0.16709	0.16246	0.16376	0.16635	0.15719	0.15726	0.15769	0.1554	0.15655	0.15677	0.16032	0.16046	0.16077	0.15386	0.15277	0.15447	0.15873	0.15882	0.1585	0.15443	0.1539	0.15412	0.16956	0.17025	0.17028	0.16313	0.16554	0.16383	0.16944	0.17253	0.17449	0.19529	0.1951	0.19606	0.1943
10756	0.16857	0.16933	0.16954	0.16637	0.16666	0.1709	0.16171	0.16243	0.16403	0.16816	0.1699	0.16965	0.16553	0.16752	0.16697	0.16266	0.16358	0.16643	0.15717	0.15724	0.15765	0.15535	0.15644	0.15687	0.16004	0.16039	0.16052	0.15409	0.15291	0.15463	0.15872	0.15888	0.15867	0.15453	0.15391	0.15391	0.16932	0.17012	0.17049	0.1632	0.16535	0.16411	0.16935	0.17249	0.17437	0.19508	0.19497	0.1957	0.19421
10752	0.1684	0.16933	0.16919	0.16612	0.16665	0.17073	0.16146	0.16245	0.16379	0.16816	0.16996	0.16944	0.16547	0.16755	0.16675	0.16271	0.16355	0.16628	0.15715	0.15717	0.15754	0.15531	0.15647	0.15696	0.15971	0.16058	0.16036	0.15411	0.15308	0.15452	0.15867	0.15898	0.15843	0.15453	0.15375	0.15357	0.1691	0.16975	0.17048	0.16313	0.16512	0.16404	0.16881	0.17236	0.17429	0.1948	0.19496	0.19501	0.19404
10748	0.16818	0.16899	0.16885	0.16583	0.16636	0.17066	0.16107	0.16225	0.16362	0.16792	0.16986	0.16926	0.16543	0.1672	0.1666	0.16231	0.16343	0.16587	0.15701	0.157	0.15736	0.15515	0.15637	0.1567	0.15936	0.16057	0.16025	0.15361	0.15293	0.15395	0.15838	0.15865	0.15778	0.15418	0.15327	0.15322	0.16901	0.16929	0.17014	0.16275	0.16477	0.16365	0.16814	0.17215	0.17408	0.1945	0.19486	0.19434	0.19392
10744	0.16791	0.16836	0.16858	0.1655	0.16572	0.17037	0.16078	0.16177	0.16338	0.16749	0.16952	0.16896	0.16521	0.1667	0.1664	0.16158	0.16305	0.16538	0.15654	0.1567	0.157	0.15473	0.15606	0.15599	0.15893	0.15997	0.1601	0.15304	0.15272	0.15331	0.15805	0.15804	0.15742	0.15386	0.15269	0.15304	0.1688	0.16886	0.16976	0.16219	0.16437	0.16317	0.16768	0.17186	0.17367	0.19419	0.19459	0.1938	0.19366
10740	0.16764	0.16784	0.16826	0.16498	0.165	0.1697	0.16058	0.16128	0.16295	0.16702	0.16906	0.16854	0.16459	0.16637	0.16587	0.16085	0.16252	0.16505	0.15578	0.1563	0.15645	0.1542	0.15566	0.15519	0.15854	0.15909	0.15996	0.15274	0.15256	0.15289	0.1578	0.15754	0.15736	0.15379	0.15229	0.15303	0.16834	0.16846	0.16931	0.16179	0.164	0.16271	0.1673	0.17133	0.17311	0.19396	0.19426	0.19339	0.19309
10736	0.16737	0.16771	0.16797	0.1645	0.16469	0.16925	0.16045	0.16108	0.16268	0.16685	0.16875	0.16829	0.16406	0.16625	0.16543	0.16044	0.16213	0.16503	0.15531	0.15609	0.15618	0.154	0.15545	0.15491	0.15848	0.15873	0.1599	0.15254	0.15212	0.15276	0.15759	0.15731	0.1571	0.15376	0.15226	0.15301	0.16802	0.16825	0.16882	0.16172	0.16384	0.16241	0.1672	0.17092	0.17268	0.19401	0.19404	0.19332	0.19258
10732	0.1671	0.16784	0.16781	0.16438	0.16479	0.16928	0.16028	0.16107	0.16271	0.16683	0.16865	0.16833	0.16391	0.16599	0.16533	0.16031	0.16185	0.165	0.15526	0.15611	0.15618	0.15413	0.15548	0.15504	0.15858	0.15894	0.15972	0.1523	0.15164	0.15272	0.15722	0.15729	0.15665	0.15355	0.15256	0.15294	0.16797	0.16832	0.1686	0.16179	0.16393	0.16241	0.16751	0.17089	0.17244	0.19413	0.1939	0.19351	0.1924
10728	0.16682	0.16771	0.16758	0.16432	0.16481	0.16916	0.15981	0.16087	0.16259	0.16658	0.16856	0.1683	0.16374	0.16548	0.16509	0.16004	0.16144	0.16456	0.15515	0.15594	0.156	0.15391	0.15539	0.15494	0.15836	0.15898	0.15927	0.15204	0.15148	0.15245	0.15665	0.15715	0.15642	0.15315	0.15268	0.1528	0.16785	0.16819	0.16851	0.16164	0.16392	0.16245	0.16773	0.17064	0.17213	0.19378	0.19359	0.19348	0.19215
10724	0.16643	0.16717	0.16725	0.16405	0.16455	0.16872	0.15929	0.1605	0.1621	0.16625	0.16841	0.16796	0.16339	0.16498	0.16461	0.15973	0.16103	0.16403	0.15495	0.15545	0.15561	0.15322	0.15484	0.15456	0.15792	0.15865	0.15888	0.15188	0.15136	0.15209	0.1562	0.15687	0.15646	0.15269	0.15244	0.15255	0.16757	0.16784	0.16829	0.16125	0.16363	0.16227	0.16742	0.17015	0.17173	0.19313	0.193	0.19316	0.19169
10720	0.16612	0.16687	0.16702	0.16385	0.16435	0.16839	0.15922	0.16025	0.16167	0.16616	0.16826	0.16754	0.16314	0.16473	0.16441	0.15974	0.16081	0.16391	0.15481	0.15498	0.15535	0.15292	0.15429	0.15433	0.15771	0.15846	0.15879	0.1519	0.15117	0.15207	0.1563	0.15682	0.15646	0.15245	0.15211	0.15225	0.16726	0.16758	0.16797	0.16086	0.16325	0.16182	0.16674	0.16991	0.17155	0.19264	0.19239	0.19284	0.19133
10716	0.16605	0.16706	0.16688	0.16382	0.16434	0.16836	0.15942	0.16013	0.16158	0.16623	0.16815	0.16747	0.16317	0.16481	0.16463	0.16	0.16078	0.16407	0.15471	0.15485	0.15534	0.15317	0.15417	0.15436	0.15773	0.15859	0.15874	0.15195	0.15112	0.15222	0.15675	0.15697	0.15647	0.15249	0.15185	0.15192	0.16695	0.16735	0.16769	0.1606	0.16293	0.16129	0.16613	0.1699	0.17161	0.1922	0.19201	0.19262	0.19117
10712	0.1661	0.16723	0.16682	0.16384	0.16445	0.16856	0.1596	0.16013	0.16175	0.16637	0.1682	0.16776	0.16354	0.16532	0.16493	0.16037	0.16104	0.1642	0.15478	0.155	0.15545	0.15327	0.15429	0.15456	0.15786	0.15881	0.15868	0.15194	0.1512	0.15234	0.15697	0.15695	0.15654	0.15242	0.15171	0.15174	0.16683	0.1673	0.16762	0.16059	0.1628	0.16102	0.1659	0.17022	0.17172	0.19194	0.19201	0.19235	0.1912
10708	0.16601	0.16695	0.16671	0.16367	0.16433	0.16863	0.15946	0.16002	0.16187	0.16626	0.16814	0.16773	0.16374	0.16575	0.16473	0.16044	0.1612	0.16407	0.15481	0.155	0.15545	0.15289	0.15432	0.15457	0.1578	0.15878	0.15865	0.15183	0.15125	0.15241	0.15677	0.15686	0.15652	0.1522	0.15167	0.15191	0.16698	0.16727	0.1676	0.16062	0.16279	0.16107	0.16595	0.1704	0.17158	0.19186	0.19209	0.19188	0.19125
10704	0.16551	0.16625	0.16643	0.16314	0.16374	0.16816	0.15883	0.15952	0.16168	0.16562	0.16766	0.16716	0.16337	0.16547	0.16397	0.15996	0.16095	0.16358	0.15441	0.15477	0.15523	0.15227	0.15407	0.15404	0.15732	0.15824	0.15848	0.15149	0.15112	0.15222	0.15645	0.15672	0.15621	0.15205	0.15141	0.15201	0.1669	0.16685	0.16728	0.16026	0.16253	0.16101	0.16575	0.16978	0.17103	0.19148	0.19164	0.19127	0.19106
10700	0.16505	0.16573	0.1661	0.16267	0.16319	0.16771	0.15827	0.15908	0.16143	0.16498	0.16708	0.16677	0.16299	0.16482	0.16342	0.15951	0.16063	0.16318	0.154	0.15467	0.15491	0.152	0.15376	0.15358	0.15676	0.15762	0.15826	0.15105	0.15079	0.15175	0.15616	0.15637	0.15556	0.1519	0.151	0.15178	0.16645	0.16646	0.16681	0.15974	0.16222	0.16075	0.1654	0.16901	0.1706	0.19105	0.19107	0.19094	0.19075
10696	0.16505	0.16583	0.16579	0.16264	0.16309	0.16766	0.15827	0.15908	0.1614	0.16477	0.16687	0.16655	0.16298	0.16444	0.16346	0.15958	0.16061	0.16319	0.15406	0.15468	0.15483	0.15231	0.15374	0.15363	0.15657	0.15749	0.15813	0.15067	0.15047	0.15147	0.15585	0.15589	0.1551	0.15167	0.15081	0.15165	0.16618	0.16659	0.16677	0.15955	0.16231	0.16064	0.16532	0.16883	0.17067	0.19099	0.19104	0.19112	0.19052
10692	0.16514	0.16618	0.16547	0.16282	0.16317	0.16765	0.15854	0.15918	0.16131	0.16481	0.16686	0.16623	0.16294	0.16434	0.16371	0.15977	0.16077	0.16326	0.15418	0.15459	0.155	0.15265	0.15386	0.15378	0.1568	0.15757	0.15805	0.1504	0.15037	0.15158	0.15556	0.1556	0.15507	0.15149	0.1507	0.1517	0.16614	0.16675	0.16702	0.15965	0.16245	0.1606	0.16538	0.16889	0.17078	0.19089	0.19113	0.19138	0.19023
10688	0.16478	0.16605	0.1651	0.16271	0.16311	0.16736	0.15839	0.15897	0.16079	0.1647	0.16659	0.16597	0.16241	0.16409	0.16366	0.15957	0.16059	0.16299	0.15395	0.15429	0.15484	0.15235	0.15358	0.15361	0.15684	0.15742	0.15782	0.15024	0.1502	0.15139	0.15524	0.15537	0.15496	0.15135	0.15034	0.15132	0.16578	0.16636	0.1669	0.15951	0.16205	0.16026	0.16529	0.16856	0.17043	0.19054	0.1907	0.19116	0.18977
10684	0.16418	0.16553	0.16492	0.16237	0.1629	0.16693	0.15786	0.15861	0.16016	0.16435	0.16616	0.1658	0.16171	0.16376	0.16334	0.15917	0.16011	0.16258	0.15366	0.15405	0.1544	0.15179	0.15314	0.15337	0.15647	0.15709	0.15747	0.15014	0.14982	0.15083	0.155	0.15506	0.15466	0.15117	0.14994	0.15057	0.16512	0.16577	0.16647	0.15916	0.16143	0.15973	0.16502	0.16808	0.16987	0.19015	0.19002	0.1905	0.18931
10680	0.16396	0.16515	0.16515	0.16211	0.16256	0.16665	0.15744	0.15844	0.15991	0.16407	0.16595	0.16577	0.16142	0.16361	0.16317	0.15883	0.15982	0.16241	0.15365	0.15406	0.15404	0.15157	0.15303	0.1533	0.15623	0.15673	0.15719	0.15019	0.14965	0.15073	0.15504	0.15506	0.15451	0.15113	0.14987	0.15008	0.16481	0.16545	0.16617	0.159	0.16127	0.15946	0.16481	0.16792	0.16953	0.19002	0.18974	0.19001	0.18908
10676	0.164	0.16473	0.16527	0.16182	0.16209	0.16631	0.157	0.1583	0.15974	0.16395	0.16567	0.16569	0.16141	0.16339	0.16299	0.15837	0.15962	0.16232	0.15354	0.15392	0.15363	0.15132	0.15284	0.15308	0.15606	0.1564	0.15688	0.15019	0.14954	0.15079	0.15505	0.1552	0.15435	0.151	0.14976	0.1497	0.16477	0.1652	0.16582	0.15883	0.16133	0.15939	0.16466	0.1677	0.16918	0.19	0.18957	0.1897	0.18887
10672	0.16375	0.16428	0.16502	0.16143	0.1618	0.16577	0.15646	0.15801	0.1594	0.16386	0.16531	0.16541	0.16129	0.16301	0.16258	0.15779	0.1594	0.16199	0.15323	0.15347	0.15333	0.15084	0.15244	0.15273	0.15566	0.15624	0.15662	0.14989	0.14919	0.15036	0.15458	0.15499	0.1541	0.15051	0.14925	0.14925	0.16453	0.16482	0.16538	0.15843	0.16101	0.15916	0.16432	0.16732	0.16881	0.18963	0.18907	0.18927	0.18838
10668	0.16335	0.16412	0.16474	0.1612	0.16183	0.16547	0.15609	0.1578	0.15915	0.16361	0.16529	0.16513	0.16098	0.16275	0.16219	0.15742	0.15923	0.16152	0.15305	0.15304	0.15329	0.15054	0.15224	0.15255	0.15536	0.15628	0.15648	0.14961	0.14895	0.14987	0.15398	0.15466	0.15399	0.15006	0.14871	0.14904	0.16417	0.1643	0.16506	0.15807	0.16042	0.15885	0.16385	0.16707	0.16866	0.18892	0.18872	0.18892	0.18778
10664	0.16316	0.16395	0.16454	0.1611	0.16175	0.16541	0.15589	0.15765	0.15901	0.16317	0.16528	0.16485	0.16063	0.16252	0.16192	0.15736	0.15888	0.16118	0.15298	0.15282	0.15327	0.15044	0.15223	0.1524	0.15527	0.15636	0.15624	0.14951	0.14897	0.14973	0.15376	0.15445	0.15394	0.14998	0.14848	0.14907	0.16389	0.16392	0.16479	0.15795	0.16	0.15851	0.16354	0.1669	0.16846	0.18837	0.18881	0.18879	0.18743
10660	0.16318	0.16355	0.16437	0.16096	0.16141	0.16531	0.15576	0.15743	0.15891	0.16292	0.16511	0.1646	0.16035	0.16229	0.16175	0.1574	0.1584	0.16112	0.15283	0.15268	0.15312	0.15038	0.15222	0.15228	0.15517	0.15642	0.15591	0.14937	0.1489	0.14978	0.15384	0.1544	0.15384	0.15008	0.14847	0.14907	0.16365	0.16399	0.16448	0.15803	0.15988	0.15823	0.16344	0.16674	0.16809	0.18819	0.18884	0.1887	0.18731
10656	0.16314	0.16315	0.16414	0.16074	0.16098	0.16508	0.15569	0.15723	0.15882	0.163	0.16503	0.16448	0.16015	0.16215	0.16159	0.1574	0.15817	0.16115	0.15263	0.15252	0.15291	0.15034	0.15213	0.15225	0.15499	0.15637	0.15573	0.14905	0.14849	0.14967	0.15385	0.15439	0.15373	0.15004	0.14852	0.14894	0.16339	0.16418	0.16421	0.15795	0.1598	0.15805	0.16327	0.16659	0.16781	0.18805	0.18853	0.18854	0.1871
10652	0.16272	0.16297	0.16377	0.1604	0.16056	0.16475	0.1556	0.15692	0.15862	0.16291	0.16491	0.16425	0.16001	0.16197	0.16123	0.15719	0.1582	0.16094	0.15237	0.1524	0.15267	0.15023	0.15181	0.15204	0.15476	0.15602	0.15563	0.14856	0.14785	0.14935	0.15357	0.15406	0.15348	0.14967	0.14843	0.14866	0.163	0.16394	0.16395	0.15748	0.15952	0.15775	0.16289	0.1663	0.16755	0.18771	0.18801	0.18825	0.18669
10648	0.16206	0.16295	0.16329	0.1599	0.16021	0.16443	0.15543	0.15633	0.1583	0.16238	0.16458	0.16364	0.15985	0.16159	0.1608	0.15671	0.15808	0.1604	0.15202	0.15219	0.15252	0.1501	0.15134	0.15164	0.15441	0.1555	0.15546	0.14814	0.14735	0.14895	0.15304	0.15339	0.15306	0.14906	0.14814	0.14831	0.16255	0.16344	0.16375	0.15679	0.1591	0.15735	0.16238	0.1658	0.1671	0.18732	0.18748	0.18773	0.18622
10644	0.16156	0.16277	0.16283	0.15939	0.16002	0.16411	0.15521	0.15571	0.15788	0.16176	0.16415	0.16295	0.15957	0.16106	0.1605	0.15618	0.15771	0.15972	0.15161	0.15175	0.15236	0.15	0.15104	0.15128	0.1539	0.15504	0.15522	0.14798	0.14719	0.14853	0.15247	0.15279	0.15258	0.14839	0.14776	0.14795	0.16225	0.16298	0.16353	0.15621	0.15863	0.15702	0.16187	0.16526	0.16659	0.18689	0.18692	0.18709	0.18575
10640	0.16138	0.16241	0.1625	0.15912	0.15994	0.1639	0.15497	0.15538	0.1575	0.16152	0.16387	0.16271	0.15921	0.16059	0.16036	0.15591	0.15743	0.1593	0.15126	0.15132	0.15216	0.14985	0.15107	0.151	0.1535	0.15478	0.15509	0.14788	0.14707	0.1481	0.152	0.15248	0.15205	0.14785	0.14742	0.14764	0.16203	0.16252	0.16318	0.15591	0.15819	0.15675	0.16143	0.16491	0.16633	0.18635	0.1863	0.18651	0.18527
10636	0.16137	0.16213	0.1624	0.15907	0.15989	0.16388	0.15482	0.15521	0.15735	0.16171	0.16379	0.16291	0.15894	0.16044	0.16032	0.15596	0.15733	0.15934	0.15105	0.15117	0.1521	0.14969	0.15117	0.15078	0.1535	0.15478	0.15511	0.14764	0.14684	0.14782	0.15174	0.15238	0.15166	0.14767	0.14716	0.14743	0.16178	0.16205	0.16281	0.15588	0.15794	0.15656	0.16118	0.16488	0.16632	0.18587	0.18581	0.1861	0.18499
10632	0.16129	0.1618	0.16233	0.15884	0.15968	0.16373	0.1547	0.15495	0.15722	0.16193	0.1637	0.16298	0.15869	0.16047	0.16015	0.15595	0.15716	0.15944	0.15082	0.15113	0.15209	0.14943	0.15097	0.15055	0.15365	0.15472	0.15498	0.14731	0.14657	0.14772	0.15166	0.15224	0.1515	0.14778	0.14702	0.1473	0.16156	0.16167	0.16257	0.15584	0.15773	0.15643	0.16113	0.16483	0.16629	0.18569	0.18559	0.18577	0.18487
10628	0.16097	0.16129	0.16203	0.15833	0.15924	0.16331	0.15436	0.15472	0.15689	0.16187	0.16333	0.16262	0.15837	0.16034	0.15976	0.15552	0.15681	0.15925	0.15043	0.15104	0.15176	0.14896	0.15048	0.15021	0.1536	0.1544	0.1546	0.14698	0.1463	0.14755	0.15156	0.15186	0.15128	0.14783	0.14695	0.14718	0.16134	0.1614	0.16237	0.15556	0.15736	0.15616	0.16107	0.16435	0.16612	0.18573	0.18548	0.18533	0.1846
10624	0.16062	0.16095	0.16158	0.158	0.15878	0.16296	0.15384	0.1546	0.1566	0.1615	0.16271	0.16205	0.15804	0.16006	0.15945	0.15497	0.15649	0.15895	0.15	0.15097	0.1512	0.14854	0.15005	0.14997	0.15348	0.15414	0.15424	0.14676	0.14608	0.14725	0.15139	0.15143	0.15101	0.14775	0.14678	0.14706	0.16113	0.16126	0.16218	0.15523	0.15699	0.15579	0.16093	0.16371	0.16586	0.18572	0.1853	0.1849	0.18425
10620	0.16042	0.16087	0.16128	0.15799	0.15849	0.16278	0.15356	0.1544	0.1564	0.16097	0.16217	0.16162	0.15782	0.15984	0.15924	0.1547	0.1563	0.15869	0.14977	0.15078	0.15073	0.14836	0.1498	0.15009	0.15338	0.15419	0.15404	0.14678	0.14606	0.14701	0.15135	0.15129	0.15103	0.14762	0.14659	0.14694	0.16109	0.16121	0.16211	0.155	0.15684	0.15554	0.16081	0.16338	0.16552	0.18557	0.1851	0.18477	0.18418
10616	0.16025	0.16082	0.16105	0.15789	0.1584	0.16258	0.15358	0.15417	0.15612	0.16047	0.16193	0.16141	0.15774	0.15967	0.15889	0.15463	0.15609	0.1584	0.14971	0.15038	0.15044	0.14825	0.1496	0.1503	0.1532	0.15424	0.15379	0.14681	0.14616	0.14683	0.15134	0.15126	0.1511	0.14734	0.14659	0.1468	0.16115	0.16105	0.16212	0.15465	0.15682	0.1553	0.16073	0.16328	0.16506	0.1854	0.18487	0.18488	0.18422
10612	0.15993	0.16069	0.16068	0.1577	0.15834	0.1623	0.15355	0.15406	0.1558	0.16004	0.16185	0.16121	0.1576	0.15942	0.15848	0.15451	0.15578	0.15804	0.14956	0.14998	0.15024	0.14807	0.14931	0.1501	0.15286	0.15393	0.15334	0.14649	0.14608	0.14653	0.15108	0.15106	0.15079	0.14696	0.14646	0.14658	0.16091	0.16058	0.16181	0.15403	0.1566	0.15489	0.16051	0.16303	0.16459	0.18497	0.1845	0.18478	0.1838
10608	0.15956	0.16041	0.16031	0.15761	0.15808	0.16193	0.15325	0.15392	0.15557	0.15979	0.16173	0.16093	0.15725	0.15903	0.15828	0.15421	0.15544	0.15771	0.1493	0.14972	0.14996	0.14786	0.14904	0.14967	0.15251	0.15336	0.15297	0.146	0.14564	0.14624	0.15064	0.15077	0.15025	0.14664	0.14595	0.14631	0.16036	0.16006	0.16121	0.15355	0.15615	0.15452	0.16015	0.16261	0.16435	0.18419	0.18404	0.18441	0.18307
10604	0.1593	0.16003	0.16009	0.15748	0.15767	0.16161	0.1528	0.15358	0.15535	0.15969	0.16154	0.16078	0.15685	0.1586	0.15826	0.15375	0.15516	0.15748	0.14917	0.14953	0.14975	0.1478	0.14892	0.14951	0.15227	0.15297	0.15289	0.14568	0.14507	0.14606	0.15033	0.15054	0.14985	0.14628	0.14544	0.14617	0.15992	0.15989	0.16078	0.15354	0.15583	0.15441	0.15979	0.16235	0.16429	0.18357	0.18377	0.18405	0.18265
10600	0.15929	0.15977	0.15992	0.15717	0.15733	0.16142	0.15239	0.15323	0.15511	0.15959	0.16127	0.16081	0.15661	0.15832	0.1583	0.15343	0.15503	0.1573	0.14917	0.14934	0.14974	0.14785	0.14867	0.14957	0.15204	0.15292	0.15289	0.14551	0.14479	0.146	0.15013	0.15036	0.14969	0.14598	0.14511	0.14604	0.15959	0.15995	0.16058	0.15362	0.15568	0.15427	0.1595	0.16236	0.16409	0.18335	0.18364	0.1837	0.18249
10596	0.15922	0.15966	0.15976	0.15667	0.15708	0.16135	0.15215	0.15306	0.15474	0.15938	0.16092	0.16074	0.15657	0.15815	0.15823	0.15332	0.15485	0.15706	0.1492	0.14926	0.1497	0.14765	0.14813	0.14941	0.15187	0.15281	0.15284	0.14548	0.14484	0.14604	0.14993	0.1502	0.14962	0.14597	0.14481	0.14553	0.15915	0.1598	0.16031	0.15331	0.15546	0.15387	0.15931	0.16244	0.16375	0.18324	0.18325	0.18326	0.18222
10592	0.15891	0.15949	0.15961	0.15628	0.15694	0.16126	0.15197	0.15302	0.15429	0.15907	0.16063	0.16044	0.15665	0.158	0.15803	0.15321	0.1546	0.15682	0.14926	0.14936	0.14956	0.14735	0.14784	0.14895	0.15176	0.15239	0.15285	0.14551	0.14479	0.146	0.14971	0.15008	0.14952	0.14602	0.14456	0.14483	0.15895	0.15929	0.15987	0.15281	0.15511	0.15348	0.15908	0.16244	0.16349	0.183	0.18259	0.18276	0.18179
10588	0.15874	0.15923	0.15953	0.1564	0.15687	0.1611	0.15194	0.15301	0.15419	0.15886	0.16058	0.16031	0.15668	0.158	0.15777	0.15315	0.1545	0.15672	0.14925	0.14941	0.14945	0.14735	0.14807	0.1486	0.15156	0.1521	0.15274	0.14549	0.14461	0.14583	0.14959	0.15019	0.1495	0.14592	0.14459	0.14451	0.15906	0.15894	0.15955	0.15268	0.15498	0.1533	0.1588	0.16234	0.1634	0.18269	0.18216	0.18261	0.18163
10584	0.15887	0.15907	0.1595	0.15678	0.15671	0.16097	0.15209	0.15296	0.15439	0.15881	0.16064	0.16037	0.15657	0.15813	0.15752	0.1532	0.15451	0.15674	0.14913	0.14919	0.14937	0.14743	0.14841	0.1486	0.15141	0.15219	0.15251	0.14542	0.14458	0.14577	0.1497	0.15037	0.14961	0.14577	0.14481	0.1447	0.1591	0.15908	0.15961	0.15305	0.15524	0.1533	0.15865	0.16228	0.16344	0.18235	0.18222	0.1829	0.18197
10580	0.15882	0.15895	0.15923	0.15675	0.1564	0.1606	0.15199	0.15275	0.15422	0.15858	0.16043	0.16013	0.15629	0.15797	0.1573	0.15297	0.15435	0.15661	0.14895	0.14874	0.1492	0.14714	0.14838	0.14856	0.15135	0.15207	0.1523	0.14533	0.14452	0.14581	0.14976	0.15024	0.14966	0.14561	0.14475	0.1449	0.1589	0.15904	0.1596	0.15322	0.15532	0.15334	0.15843	0.16211	0.16329	0.18205	0.18224	0.18282	0.18216
10576	0.15862	0.15887	0.15891	0.15627	0.15623	0.16016	0.15172	0.15246	0.15376	0.15816	0.16018	0.15982	0.15603	0.15758	0.15714	0.15267	0.15411	0.15643	0.14882	0.1484	0.14906	0.14671	0.14815	0.14831	0.15132	0.15152	0.15211	0.14528	0.14433	0.14579	0.14958	0.14996	0.14942	0.14545	0.14445	0.14477	0.15853	0.15858	0.15938	0.15286	0.15504	0.15331	0.15817	0.16164	0.16296	0.18184	0.18184	0.18217	0.18173
10572	0.15842	0.1588	0.15888	0.15584	0.15619	0.16	0.15164	0.15229	0.15352	0.15802	0.16026	0.15974	0.15599	0.15729	0.15708	0.15277	0.15396	0.15642	0.14861	0.1483	0.14895	0.14648	0.14803	0.14793	0.15125	0.15106	0.15204	0.14507	0.1442	0.14552	0.14924	0.14965	0.14895	0.14531	0.14424	0.14452	0.15824	0.15833	0.15929	0.15238	0.1546	0.15311	0.15808	0.16116	0.16265	0.18168	0.18138	0.18163	0.18103
10568	0.158	0.15838	0.15882	0.15559	0.15591	0.15981	0.15145	0.15209	0.15339	0.15809	0.16013	0.15959	0.15584	0.15706	0.15702	0.15286	0.15362	0.15633	0.14812	0.1482	0.14863	0.14617	0.1477	0.14744	0.15088	0.15098	0.15187	0.14461	0.14388	0.14483	0.14876	0.14913	0.14835	0.14496	0.14403	0.14433	0.158	0.15816	0.15907	0.15191	0.15387	0.15271	0.15791	0.16089	0.16225	0.18145	0.18104	0.18133	0.18035
10564	0.15767	0.15805	0.15862	0.15554	0.15566	0.15963	0.15125	0.15197	0.15335	0.15811	0.1598	0.15927	0.15557	0.157	0.15694	0.15271	0.15348	0.15622	0.14778	0.14817	0.14837	0.14587	0.14736	0.14721	0.15051	0.15119	0.15157	0.14419	0.14342	0.14411	0.14836	0.14863	0.14786	0.14461	0.14382	0.14414	0.15766	0.15795	0.15868	0.15152	0.15322	0.15238	0.15767	0.16079	0.1621	0.18124	0.18088	0.18107	0.17992
10560	0.15734	0.15798	0.15842	0.15539	0.1555	0.15955	0.15111	0.15182	0.15329	0.15801	0.15959	0.15884	0.15519	0.15698	0.15665	0.15239	0.15356	0.15594	0.14779	0.14817	0.14821	0.14575	0.14727	0.14719	0.15034	0.15125	0.15121	0.14382	0.1432	0.14361	0.14815	0.14834	0.14766	0.14448	0.14367	0.14381	0.15743	0.15797	0.1585	0.15133	0.15308	0.15217	0.15746	0.16055	0.1621	0.18097	0.18073	0.18094	0.1798
10556	0.15666	0.15777	0.15805	0.15475	0.15512	0.15926	0.15071	0.15129	0.15297	0.15773	0.15919	0.15838	0.15466	0.15671	0.15615	0.15188	0.15331	0.15544	0.14767	0.14795	0.14784	0.1455	0.14717	0.14701	0.15001	0.15095	0.15079	0.1434	0.14303	0.14324	0.14791	0.14799	0.14759	0.14419	0.14342	0.14343	0.15729	0.15793	0.15835	0.15121	0.15318	0.15184	0.1571	0.16005	0.16177	0.18058	0.18031	0.18081	0.17973
10552	0.15603	0.15747	0.1576	0.15405	0.15463	0.15883	0.1502	0.15067	0.15251	0.15726	0.15849	0.15807	0.15432	0.15632	0.15572	0.1514	0.15276	0.15508	0.14731	0.14753	0.14743	0.14508	0.14681	0.14673	0.14955	0.15057	0.15042	0.14318	0.14282	0.14317	0.14757	0.14766	0.14747	0.14372	0.14305	0.14318	0.15703	0.1575	0.15804	0.15092	0.15317	0.15146	0.15654	0.15952	0.16116	0.18021	0.17995	0.18044	0.17954
10548	0.15584	0.15727	0.15731	0.15377	0.15426	0.15845	0.14993	0.15032	0.15209	0.15673	0.15804	0.15794	0.15417	0.15604	0.15541	0.15112	0.15218	0.1549	0.14704	0.14713	0.14717	0.1449	0.14635	0.14646	0.14921	0.15033	0.15019	0.14312	0.1426	0.14327	0.14722	0.14754	0.14724	0.14347	0.14261	0.14288	0.15659	0.15693	0.15761	0.15037	0.15287	0.15115	0.15588	0.1591	0.16064	0.17984	0.17979	0.17991	0.17909
10544	0.15601	0.15719	0.15721	0.15379	0.15421	0.15828	0.14987	0.1502	0.15198	0.15646	0.15819	0.158	0.1541	0.15598	0.15529	0.15106	0.15196	0.15479	0.147	0.14701	0.14715	0.14509	0.14621	0.1464	0.14915	0.15034	0.15011	0.14311	0.14235	0.14328	0.14713	0.14753	0.14704	0.14356	0.14228	0.14259	0.15621	0.15658	0.15725	0.14992	0.15243	0.15095	0.15563	0.15897	0.16052	0.17954	0.17956	0.17951	0.17859
10540	0.15617	0.15718	0.15703	0.15389	0.15437	0.15839	0.14972	0.15012	0.15209	0.15651	0.15846	0.15817	0.15414	0.156	0.15542	0.15117	0.15223	0.15472	0.14701	0.14714	0.14728	0.14526	0.14635	0.1466	0.14924	0.15052	0.15016	0.14315	0.14213	0.14326	0.14726	0.14759	0.14703	0.14377	0.14232	0.14265	0.15604	0.15656	0.15715	0.14984	0.15221	0.1509	0.15602	0.15915	0.16067	0.1794	0.17934	0.1795	0.17836
10536	0.15612	0.15707	0.15682	0.15402	0.15445	0.15843	0.1495	0.15008	0.15208	0.15662	0.15842	0.15818	0.15423	0.15595	0.15559	0.15131	0.15257	0.15472	0.14694	0.14725	0.14727	0.14527	0.14647	0.14681	0.14931	0.15062	0.15029	0.14315	0.14203	0.14332	0.14734	0.14781	0.14705	0.14383	0.14261	0.14291	0.15602	0.15677	0.15728	0.15015	0.15227	0.15101	0.15637	0.15941	0.16083	0.17943	0.1794	0.17969	0.17845
10532	0.15602	0.15678	0.15683	0.15415	0.1544	0.15815	0.14951	0.15021	0.15197	0.15671	0.15835	0.15798	0.15429	0.15595	0.15564	0.15139	0.15271	0.15477	0.14685	0.14721	0.14712	0.14521	0.14651	0.14691	0.14938	0.15068	0.15047	0.14309	0.14214	0.14344	0.14742	0.14811	0.14707	0.14377	0.14293	0.14304	0.15609	0.1569	0.15749	0.15055	0.15238	0.15126	0.15632	0.15953	0.16099	0.1794	0.17962	0.17978	0.17856
10528	0.15578	0.15636	0.15684	0.154	0.15419	0.15766	0.14955	0.15023	0.15185	0.15663	0.15829	0.15766	0.15419	0.15591	0.15552	0.15131	0.15265	0.15465	0.14665	0.14695	0.14692	0.14495	0.14626	0.14677	0.1493	0.15067	0.15044	0.14293	0.1422	0.14336	0.1474	0.14813	0.14697	0.14361	0.14302	0.143	0.15604	0.1566	0.15748	0.15053	0.15221	0.15134	0.15598	0.15932	0.16096	0.17909	0.17958	0.17963	0.17835
10524	0.1553	0.15581	0.15652	0.1535	0.15374	0.15725	0.14926	0.14984	0.15157	0.15622	0.15799	0.15726	0.15385	0.15549	0.15519	0.15095	0.15226	0.15416	0.1462	0.14656	0.14658	0.14442	0.14571	0.14621	0.1489	0.15026	0.15004	0.14246	0.14185	0.14281	0.14686	0.14757	0.14655	0.14315	0.14263	0.14269	0.15569	0.15594	0.15699	0.14991	0.15172	0.15085	0.15539	0.15876	0.16043	0.17853	0.17912	0.17911	0.17776
10520	0.1548	0.15531	0.156	0.15294	0.15323	0.15704	0.14878	0.14929	0.15104	0.15565	0.15754	0.15702	0.15344	0.15484	0.15478	0.15048	0.15161	0.15351	0.14563	0.14629	0.14617	0.14388	0.14532	0.1455	0.1484	0.14961	0.14956	0.14193	0.14139	0.14224	0.14605	0.14675	0.146	0.14267	0.14198	0.14217	0.1552	0.15546	0.15619	0.14922	0.15133	0.15005	0.15473	0.15823	0.15976	0.17806	0.17852	0.17842	0.17713
10516	0.15452	0.15513	0.15563	0.15263	0.15299	0.15695	0.14855	0.14903	0.15061	0.15535	0.15731	0.1571	0.15317	0.15454	0.15452	0.15027	0.15118	0.15312	0.14534	0.14622	0.14609	0.1437	0.14525	0.14511	0.1482	0.14931	0.14938	0.1418	0.14132	0.14225	0.14575	0.14644	0.14582	0.14258	0.14171	0.1419	0.15503	0.15548	0.1557	0.14914	0.15144	0.14965	0.15449	0.15801	0.15945	0.17789	0.17812	0.17804	0.17681
10512	0.15448	0.15525	0.15552	0.15262	0.15303	0.15685	0.14857	0.14898	0.15051	0.15535	0.15737	0.15712	0.15298	0.1547	0.15437	0.15036	0.15107	0.15303	0.14545	0.14622	0.14633	0.14386	0.14532	0.14514	0.14836	0.14942	0.14942	0.14195	0.14135	0.14251	0.14589	0.1467	0.14593	0.14266	0.1419	0.14208	0.15519	0.15576	0.15581	0.14951	0.15177	0.14976	0.15478	0.15796	0.1594	0.17793	0.17786	0.17807	0.1768
10508	0.15446	0.15529	0.1555	0.15266	0.15302	0.15668	0.14846	0.14882	0.15044	0.15524	0.15733	0.15674	0.15273	0.15483	0.15413	0.15043	0.1509	0.15306	0.14556	0.14608	0.14637	0.14391	0.14534	0.14522	0.14848	0.14937	0.14932	0.14186	0.14099	0.14234	0.14585	0.14677	0.14581	0.14244	0.14198	0.14215	0.15523	0.15581	0.1561	0.14961	0.15167	0.14984	0.15501	0.15775	0.15924	0.17791	0.17747	0.17814	0.17678
10504	0.1543	0.15516	0.15542	0.15256	0.15281	0.15647	0.14816	0.14867	0.15019	0.15497	0.15703	0.15623	0.15264	0.15471	0.15395	0.15025	0.15071	0.15322	0.1454	0.14574	0.14607	0.14368	0.14523	0.14517	0.14836	0.14904	0.14903	0.14157	0.14055	0.1419	0.14566	0.14638	0.14555	0.14208	0.14181	0.14182	0.15503	0.15558	0.15617	0.14937	0.1512	0.14966	0.15483	0.15749	0.15901	0.17781	0.17717	0.17806	0.17659
10500	0.15421	0.1551	0.15537	0.15242	0.15266	0.15643	0.14795	0.14875	0.15005	0.15482	0.15676	0.15601	0.15289	0.15458	0.15405	0.15005	0.15082	0.15349	0.14528	0.14544	0.14582	0.14349	0.145	0.14522	0.14827	0.14899	0.14879	0.14149	0.14059	0.14172	0.14569	0.14594	0.14558	0.14193	0.14172	0.1416	0.15492	0.15544	0.15607	0.14929	0.151	0.14952	0.15459	0.15746	0.15891	0.17779	0.17727	0.17793	0.1765
10496	0.15439	0.15509	0.15528	0.15234	0.15266	0.15647	0.14789	0.14886	0.15011	0.15478	0.15665	0.15603	0.15308	0.1545	0.15414	0.15007	0.15101	0.15359	0.14532	0.14533	0.14576	0.14358	0.14472	0.14546	0.14838	0.14923	0.14871	0.14162	0.1409	0.1418	0.14577	0.14562	0.14578	0.14197	0.14167	0.14177	0.15488	0.15544	0.1559	0.14928	0.15113	0.14951	0.15455	0.15752	0.15887	0.17763	0.17742	0.17763	0.17651
10492	0.15446	0.15488	0.15496	0.15221	0.15257	0.15626	0.14783	0.14872	0.14998	0.15467	0.15645	0.15595	0.15281	0.1543	0.15385	0.15003	0.15082	0.15339	0.14529	0.14537	0.14576	0.14365	0.14444	0.14552	0.14839	0.14914	0.14869	0.14172	0.14101	0.14175	0.14565	0.1454	0.14579	0.14199	0.14137	0.14193	0.1546	0.15532	0.15568	0.14907	0.15103	0.14947	0.1545	0.15734	0.15872	0.17707	0.17718	0.17701	0.1763
10488	0.15387	0.15437	0.1544	0.15188	0.15219	0.15576	0.14759	0.14833	0.14946	0.1544	0.15607	0.15562	0.15221	0.15386	0.1533	0.14956	0.15023	0.15295	0.14497	0.14528	0.14562	0.14337	0.14408	0.14514	0.14794	0.14847	0.14841	0.14156	0.14074	0.14142	0.14532	0.14521	0.14545	0.14182	0.14087	0.1417	0.1541	0.15498	0.15538	0.14877	0.15049	0.14928	0.15427	0.15688	0.15835	0.17639	0.1767	0.17636	0.1758
10484	0.1529	0.15379	0.15385	0.15129	0.15171	0.15528	0.1471	0.14779	0.14888	0.15398	0.15564	0.15522	0.15155	0.15338	0.15281	0.14886	0.14966	0.15248	0.14444	0.14489	0.14528	0.1429	0.14363	0.14454	0.1472	0.14765	0.14786	0.14103	0.14014	0.14097	0.1448	0.14492	0.14481	0.14136	0.14042	0.14108	0.15355	0.15446	0.15488	0.14838	0.14984	0.1489	0.15394	0.15629	0.15777	0.176	0.17622	0.17596	0.17527
10480	0.15231	0.15361	0.15362	0.15088	0.15136	0.15514	0.1467	0.14746	0.14873	0.15369	0.15536	0.15502	0.15119	0.15327	0.15265	0.14852	0.14962	0.15224	0.14415	0.1445	0.14487	0.14268	0.14337	0.14412	0.14672	0.14721	0.14749	0.1404	0.1395	0.14059	0.14426	0.1446	0.14427	0.1408	0.14014	0.14043	0.15304	0.15385	0.15428	0.14777	0.14941	0.1484	0.15345	0.15592	0.15736	0.1758	0.17567	0.17564	0.17487
10476	0.15226	0.15368	0.15357	0.15083	0.15113	0.15513	0.14664	0.14743	0.14886	0.15355	0.15512	0.1549	0.15112	0.15336	0.15261	0.14842	0.14987	0.15214	0.1442	0.14433	0.14455	0.14257	0.14335	0.14389	0.14657	0.14718	0.14743	0.13995	0.13914	0.14038	0.14391	0.14441	0.1441	0.14043	0.13997	0.14	0.15266	0.15333	0.15381	0.14713	0.14921	0.14797	0.15269	0.15573	0.15723	0.17551	0.17513	0.17521	0.1745
10472	0.15243	0.15363	0.15345	0.15085	0.1511	0.155	0.14672	0.14748	0.14883	0.15354	0.15502	0.15475	0.15115	0.15339	0.15251	0.14836	0.15001	0.15207	0.1444	0.14438	0.14445	0.1425	0.14349	0.14385	0.14652	0.1473	0.14752	0.13987	0.13914	0.14026	0.14384	0.14442	0.14412	0.14033	0.14004	0.13998	0.15258	0.15322	0.15364	0.14698	0.1493	0.14781	0.1521	0.15559	0.1572	0.1753	0.17503	0.17496	0.17434
10468	0.15262	0.15358	0.15336	0.15076	0.15123	0.15479	0.14683	0.1475	0.14876	0.15369	0.15519	0.15464	0.1512	0.15341	0.1525	0.14847	0.1501	0.15204	0.14451	0.14451	0.14448	0.14263	0.14383	0.14395	0.14652	0.14742	0.14774	0.1401	0.13935	0.1402	0.14407	0.14452	0.1441	0.14045	0.14033	0.14027	0.15283	0.15349	0.15389	0.14742	0.14962	0.14797	0.15217	0.15567	0.15727	0.17539	0.17537	0.17518	0.17458
10464	0.15254	0.15329	0.1532	0.15043	0.15112	0.15442	0.14669	0.14725	0.14869	0.15354	0.15518	0.15436	0.15102	0.15313	0.15248	0.14839	0.14989	0.15179	0.14418	0.14429	0.14429	0.14257	0.14389	0.14398	0.14647	0.14724	0.14772	0.1403	0.13934	0.14026	0.14429	0.14439	0.14394	0.14054	0.14031	0.14029	0.15288	0.15345	0.15409	0.14761	0.14968	0.14812	0.15241	0.15566	0.15711	0.17535	0.17551	0.17535	0.17468
10460	0.15242	0.15282	0.15297	0.15013	0.15078	0.15419	0.14613	0.14682	0.14845	0.15313	0.15491	0.15412	0.15068	0.15254	0.15228	0.14797	0.14939	0.15143	0.14373	0.14394	0.14412	0.14215	0.14363	0.14384	0.14639	0.14694	0.14729	0.14025	0.13907	0.14039	0.14423	0.14412	0.14377	0.14046	0.14001	0.14	0.15258	0.15297	0.15389	0.14726	0.1494	0.14799	0.15232	0.15544	0.15673	0.17493	0.17516	0.1751	0.17436
10456	0.15264	0.15288	0.15301	0.15029	0.15069	0.15449	0.14578	0.14675	0.14835	0.15321	0.155	0.15441	0.15063	0.1524	0.15221	0.14781	0.14924	0.15149	0.14373	0.14408	0.14432	0.14212	0.14367	0.14379	0.14661	0.14703	0.14713	0.1403	0.13916	0.14059	0.14422	0.1442	0.14388	0.14067	0.14001	0.14012	0.1525	0.15299	0.15374	0.1473	0.14931	0.14788	0.15225	0.15549	0.15675	0.17474	0.17487	0.175	0.17413
10452	0.15284	0.1532	0.15315	0.1506	0.15074	0.15485	0.14595	0.14695	0.14847	0.15343	0.15526	0.15482	0.15081	0.15271	0.1523	0.14805	0.14943	0.15182	0.14403	0.14429	0.14444	0.14245	0.14384	0.14389	0.1469	0.14732	0.14746	0.14044	0.13948	0.14068	0.14436	0.14448	0.14417	0.14106	0.14015	0.14045	0.15266	0.1534	0.15368	0.14762	0.14942	0.1479	0.15231	0.15566	0.15696	0.17484	0.17484	0.17508	0.17394
10448	0.15254	0.15291	0.15286	0.15044	0.15045	0.15465	0.14602	0.14679	0.14833	0.15305	0.15499	0.15463	0.15073	0.15271	0.1521	0.14796	0.1493	0.15174	0.14408	0.14398	0.1441	0.14221	0.14352	0.14376	0.14665	0.14717	0.14746	0.13992	0.13923	0.14028	0.14402	0.14424	0.14388	0.14079	0.13988	0.14019	0.15241	0.15307	0.15329	0.14727	0.14927	0.14762	0.15197	0.15543	0.15666	0.17448	0.17439	0.17456	0.17341
10444	0.15202	0.15242	0.1525	0.15001	0.15	0.15427	0.1459	0.14633	0.148	0.15251	0.15452	0.15418	0.15049	0.15252	0.15181	0.14755	0.14885	0.15143	0.1438	0.14358	0.14371	0.14164	0.14309	0.14353	0.14614	0.14678	0.14715	0.13906	0.13856	0.13969	0.14329	0.14366	0.14314	0.14002	0.13947	0.13965	0.15191	0.15237	0.15288	0.14669	0.14894	0.14722	0.15154	0.15512	0.15624	0.17396	0.1737	0.17378	0.1729
10440	0.15176	0.15229	0.15246	0.14975	0.1499	0.1541	0.14587	0.14609	0.14774	0.15247	0.15439	0.15404	0.15041	0.15246	0.15181	0.14732	0.14857	0.15134	0.14355	0.14348	0.14367	0.14152	0.14301	0.14342	0.14593	0.1467	0.14704	0.13879	0.13834	0.13953	0.14288	0.14349	0.14283	0.13963	0.13941	0.13955	0.15177	0.1522	0.15292	0.1465	0.14866	0.1471	0.15154	0.15502	0.15622	0.17388	0.17359	0.17355	0.17263
10436	0.15157	0.15211	0.1523	0.14944	0.14978	0.15377	0.1457	0.14597	0.14733	0.15258	0.1542	0.15393	0.15022	0.15222	0.15173	0.14718	0.1485	0.15112	0.14337	0.14345	0.14364	0.14155	0.14297	0.14309	0.14572	0.14667	0.14687	0.13881	0.13847	0.13961	0.14281	0.14355	0.14289	0.13961	0.13929	0.13945	0.15171	0.15206	0.15291	0.1463	0.14819	0.14698	0.15164	0.15472	0.15616	0.17377	0.17357	0.17358	0.17235
10432	0.15114	0.1518	0.15186	0.14901	0.14922	0.15323	0.14537	0.14567	0.14677	0.15235	0.15376	0.1537	0.14974	0.15171	0.15134	0.14701	0.14833	0.15067	0.14307	0.14323	0.14334	0.14127	0.14267	0.14256	0.14523	0.14641	0.14646	0.13856	0.13823	0.13942	0.14268	0.14336	0.14279	0.13944	0.13883	0.13896	0.15133	0.15158	0.15245	0.14584	0.14755	0.14658	0.15149	0.15419	0.15573	0.17325	0.17298	0.1733	0.17199
10428	0.15071	0.15163	0.1515	0.1488	0.14871	0.15285	0.14503	0.14547	0.14647	0.15201	0.15348	0.15354	0.14935	0.15137	0.15094	0.14687	0.14792	0.1502	0.14278	0.14291	0.14306	0.14094	0.14227	0.14219	0.14485	0.14617	0.14616	0.13822	0.13771	0.13901	0.14245	0.14299	0.14251	0.13914	0.13841	0.13858	0.15095	0.15138	0.15209	0.14564	0.14731	0.14626	0.15136	0.15385	0.15534	0.17281	0.17244	0.17282	0.17186
10424	0.15069	0.15159	0.15143	0.14891	0.14876	0.15285	0.14478	0.14559	0.14656	0.15186	0.15365	0.15352	0.14941	0.15146	0.15083	0.14689	0.14777	0.15005	0.14267	0.14279	0.14308	0.14092	0.1422	0.14217	0.14484	0.14622	0.14616	0.13824	0.1377	0.13894	0.14244	0.1429	0.14247	0.13917	0.13828	0.13861	0.151	0.15177	0.15214	0.14589	0.1477	0.14643	0.15151	0.1539	0.15527	0.17285	0.17245	0.17274	0.17194
10420	0.15116	0.15187	0.1517	0.14925	0.1494	0.15323	0.1449	0.14591	0.14699	0.15204	0.15411	0.1537	0.14992	0.15186	0.15109	0.14729	0.14819	0.15048	0.14282	0.14317	0.14341	0.14125	0.14275	0.14263	0.14519	0.14658	0.14649	0.13882	0.13843	0.1395	0.1429	0.14339	0.14297	0.13966	0.13847	0.13892	0.15152	0.15238	0.15252	0.14632	0.14839	0.14698	0.15185	0.15431	0.15558	0.17322	0.17283	0.17319	0.1721
10416	0.15154	0.1523	0.152	0.14939	0.15006	0.15348	0.14527	0.14611	0.14743	0.15247	0.15432	0.1539	0.15034	0.15213	0.1514	0.14768	0.14861	0.151	0.14307	0.14363	0.14376	0.1416	0.14335	0.14313	0.14566	0.14684	0.1468	0.13936	0.13916	0.14009	0.14345	0.14396	0.14354	0.13996	0.13876	0.13926	0.15196	0.15265	0.15284	0.1466	0.14874	0.14728	0.152	0.15463	0.15609	0.17345	0.17325	0.17352	0.17234
10412	0.15126	0.15209	0.15178	0.14892	0.14994	0.15317	0.14526	0.14573	0.14728	0.15251	0.15393	0.15358	0.15005	0.15192	0.15125	0.14748	0.14824	0.15082	0.14294	0.14339	0.14364	0.14142	0.14303	0.143	0.14571	0.14657	0.14646	0.13918	0.13902	0.1399	0.14344	0.14375	0.14339	0.13958	0.13856	0.13912	0.15163	0.15225	0.15256	0.14623	0.14827	0.1469	0.15151	0.15441	0.15612	0.17304	0.17316	0.17306	0.17226
10408	0.15053	0.15107	0.15116	0.14819	0.14915	0.15254	0.14473	0.1449	0.14654	0.15188	0.15338	0.15288	0.14925	0.15137	0.15065	0.14682	0.14741	0.14998	0.14238	0.14252	0.14304	0.14081	0.14207	0.14237	0.14517	0.14587	0.14558	0.13845	0.13816	0.13901	0.14282	0.14279	0.14255	0.13891	0.13782	0.13836	0.15072	0.15145	0.1517	0.14534	0.1474	0.14608	0.15058	0.15381	0.1555	0.17219	0.1725	0.17202	0.17158
10404	0.14988	0.15017	0.15072	0.14778	0.14848	0.15213	0.14414	0.14432	0.14593	0.15118	0.1531	0.15237	0.14861	0.15094	0.15009	0.14622	0.147	0.14933	0.1419	0.14188	0.14249	0.14031	0.1414	0.14189	0.14464	0.1453	0.14495	0.13785	0.13735	0.13825	0.14213	0.14198	0.14173	0.13848	0.13731	0.1377	0.15	0.15081	0.15103	0.14478	0.14693	0.14556	0.14989	0.1533	0.15483	0.17164	0.17189	0.17135	0.17091
10400	0.14965	0.15018	0.15074	0.14788	0.14826	0.15213	0.14393	0.14438	0.14595	0.15101	0.15307	0.15228	0.14853	0.15093	0.15005	0.146	0.14715	0.14935	0.14185	0.14199	0.14243	0.14015	0.14135	0.1419	0.14454	0.14515	0.14505	0.13782	0.13705	0.1382	0.14189	0.14197	0.14144	0.13842	0.1375	0.13781	0.14993	0.15071	0.15109	0.14501	0.14708	0.14574	0.14987	0.15318	0.15457	0.17174	0.17173	0.1715	0.1708
10396	0.14974	0.1507	0.15091	0.14809	0.14825	0.15221	0.14403	0.14474	0.14626	0.15125	0.15295	0.15246	0.14885	0.15112	0.15036	0.14608	0.14736	0.14958	0.14196	0.14234	0.14257	0.14019	0.1416	0.14209	0.14459	0.14523	0.1454	0.13807	0.13712	0.13855	0.14203	0.14234	0.14154	0.13843	0.13785	0.13833	0.15014	0.15084	0.1515	0.1454	0.14722	0.14598	0.15015	0.15325	0.15459	0.17186	0.17169	0.17168	0.17093
10392	0.1497	0.15081	0.15072	0.14798	0.14805	0.15202	0.14399	0.14481	0.14626	0.15133	0.15244	0.15244	0.14899	0.15092	0.15034	0.14604	0.14719	0.14948	0.14181	0.14224	0.1424	0.14016	0.14166	0.14197	0.14448	0.14518	0.14531	0.13801	0.13709	0.13852	0.14206	0.14235	0.14157	0.13825	0.13784	0.13841	0.1501	0.15064	0.15149	0.14535	0.1469	0.14572	0.15015	0.15307	0.15448	0.17156	0.17137	0.17136	0.17076
10388	0.14949	0.15044	0.15027	0.14765	0.14765	0.15172	0.14369	0.14453	0.14604	0.1511	0.15193	0.15217	0.14873	0.15043	0.14993	0.14588	0.14692	0.14925	0.14149	0.14187	0.14212	0.14004	0.14145	0.14172	0.14426	0.14503	0.14492	0.13775	0.13695	0.13805	0.14182	0.14201	0.14145	0.1381	0.13771	0.138	0.14988	0.15023	0.15108	0.14499	0.14649	0.14533	0.14999	0.15273	0.15423	0.17118	0.17097	0.17097	0.17034
10384	0.14944	0.15022	0.15008	0.14742	0.14742	0.15157	0.14347	0.14437	0.14598	0.15088	0.15194	0.15204	0.1485	0.1502	0.14971	0.14583	0.14694	0.14922	0.1414	0.14175	0.1421	0.14001	0.1413	0.14172	0.14416	0.14504	0.14478	0.1376	0.13694	0.1377	0.1415	0.14173	0.14132	0.13812	0.13773	0.13763	0.1498	0.14999	0.15086	0.14465	0.14639	0.1452	0.14998	0.15251	0.15403	0.171	0.17079	0.1708	0.17002
10380	0.14957	0.15032	0.15026	0.1474	0.1475	0.1516	0.14345	0.14446	0.14599	0.1508	0.15223	0.15216	0.14851	0.15029	0.14979	0.14589	0.14711	0.14925	0.14155	0.14195	0.14221	0.14009	0.14133	0.14187	0.14438	0.14513	0.14492	0.13747	0.13688	0.13761	0.14122	0.1416	0.14125	0.13809	0.13768	0.13742	0.14981	0.14989	0.15086	0.14444	0.14647	0.14514	0.14995	0.15248	0.15399	0.17087	0.17072	0.17066	0.16985
10376	0.14968	0.15037	0.15045	0.14751	0.14772	0.15168	0.14353	0.14453	0.14584	0.1508	0.15235	0.15227	0.14858	0.15034	0.14992	0.14594	0.14717	0.14917	0.14167	0.14214	0.14236	0.14016	0.14143	0.14186	0.14468	0.1452	0.14507	0.1374	0.13667	0.13766	0.14105	0.14168	0.14132	0.13799	0.13741	0.13729	0.14966	0.14979	0.15074	0.14442	0.14644	0.14506	0.14978	0.15257	0.15409	0.17065	0.17063	0.17048	0.16968
10372	0.14958	0.1501	0.15031	0.14752	0.14769	0.15158	0.14351	0.14437	0.14553	0.15076	0.15229	0.15217	0.14846	0.15012	0.14986	0.14578	0.14705	0.14896	0.14163	0.142	0.14251	0.14015	0.14139	0.14156	0.14464	0.14517	0.14501	0.1375	0.13657	0.13776	0.14101	0.14186	0.1414	0.138	0.13702	0.13727	0.14936	0.14968	0.15043	0.14446	0.14625	0.14501	0.14951	0.15259	0.15408	0.1703	0.17041	0.17023	0.16946
10368	0.14922	0.14965	0.14988	0.14724	0.14719	0.15117	0.14318	0.14399	0.14511	0.15048	0.15206	0.15178	0.14807	0.14974	0.14958	0.14539	0.14674	0.14867	0.14149	0.14162	0.1424	0.13994	0.14108	0.14105	0.14423	0.14487	0.14472	0.13751	0.13652	0.13764	0.14095	0.14175	0.14113	0.13802	0.13661	0.13721	0.14906	0.14948	0.15008	0.14432	0.14594	0.14493	0.14917	0.15235	0.15364	0.16993	0.16997	0.16984	0.1693
10364	0.14887	0.14935	0.14951	0.14689	0.1466	0.15084	0.14286	0.14362	0.14485	0.15012	0.15165	0.1513	0.14768	0.14953	0.1494	0.14511	0.14648	0.14857	0.14138	0.14146	0.14204	0.13957	0.14069	0.14065	0.14386	0.14452	0.14456	0.13734	0.1364	0.13736	0.1408	0.14134	0.14067	0.13791	0.13635	0.13705	0.14888	0.14924	0.14991	0.14405	0.14568	0.14488	0.14885	0.15206	0.1531	0.16974	0.16951	0.16953	0.16925
10360	0.14892	0.14931	0.14935	0.14673	0.14648	0.15079	0.14296	0.14342	0.14484	0.15003	0.15134	0.15105	0.14753	0.14962	0.1495	0.14505	0.14643	0.14878	0.14128	0.14162	0.14177	0.13927	0.14051	0.14057	0.14378	0.14458	0.14463	0.1371	0.13633	0.13726	0.14064	0.14103	0.14042	0.13764	0.13634	0.13689	0.14881	0.14922	0.15	0.14392	0.14556	0.14489	0.14879	0.15201	0.15296	0.16976	0.16935	0.16956	0.1692
10356	0.14912	0.14928	0.14923	0.1466	0.14659	0.15067	0.14311	0.14333	0.14482	0.15008	0.15132	0.15098	0.1475	0.14965	0.14945	0.14491	0.14631	0.14895	0.14108	0.14165	0.14161	0.13914	0.14049	0.14056	0.14374	0.14475	0.14459	0.13685	0.13631	0.13727	0.1405	0.14087	0.14029	0.13724	0.13642	0.13678	0.1488	0.14933	0.15005	0.1439	0.14553	0.14473	0.1489	0.15196	0.153	0.16977	0.16945	0.16967	0.16895
10352	0.14905	0.14915	0.14911	0.14651	0.14657	0.15045	0.14278	0.1433	0.14461	0.14999	0.1514	0.15096	0.1475	0.1495	0.14911	0.14476	0.14591	0.14885	0.14085	0.14141	0.14138	0.13906	0.14051	0.14052	0.1435	0.14455	0.14445	0.13671	0.13627	0.13726	0.14048	0.14076	0.14026	0.13701	0.13643	0.13669	0.1488	0.14934	0.14989	0.1438	0.14548	0.14442	0.14891	0.15167	0.15285	0.16956	0.16957	0.1696	0.16863
10348	0.14862	0.14902	0.14898	0.14655	0.14655	0.15029	0.14225	0.14323	0.14441	0.14993	0.15134	0.15094	0.14754	0.1493	0.14887	0.1447	0.14547	0.14858	0.14073	0.14112	0.14111	0.13894	0.14056	0.1405	0.14328	0.14417	0.14439	0.13676	0.13625	0.13728	0.14058	0.14081	0.14044	0.13715	0.13653	0.13669	0.14874	0.14922	0.14975	0.14364	0.14542	0.14419	0.1488	0.15129	0.15256	0.16926	0.16962	0.16954	0.16847
10344	0.14812	0.14884	0.14878	0.14646	0.1465	0.15013	0.14196	0.14306	0.14425	0.15004	0.15115	0.15088	0.14751	0.14904	0.14884	0.1447	0.14524	0.14835	0.14075	0.14089	0.1411	0.13889	0.14051	0.14035	0.14329	0.14395	0.14435	0.13681	0.13618	0.13718	0.1405	0.14092	0.14053	0.13731	0.1367	0.13678	0.14862	0.14907	0.14972	0.14352	0.14544	0.14403	0.14871	0.15105	0.15236	0.16912	0.16959	0.16953	0.16842
10340	0.14787	0.14849	0.14854	0.14618	0.14632	0.15003	0.14187	0.14284	0.14408	0.15012	0.151	0.15077	0.14741	0.14887	0.14883	0.14465	0.14527	0.14826	0.14083	0.14084	0.14131	0.13897	0.14029	0.14011	0.14332	0.14393	0.14429	0.13664	0.13591	0.13685	0.14022	0.14082	0.14026	0.13717	0.13657	0.1367	0.14845	0.14888	0.14953	0.14339	0.14525	0.14376	0.14847	0.15095	0.15241	0.16893	0.16933	0.16929	0.16812
10336	0.14795	0.14823	0.14844	0.14598	0.14627	0.15001	0.14184	0.14267	0.14411	0.15001	0.15095	0.15064	0.14736	0.14892	0.14868	0.14446	0.14541	0.14822	0.14078	0.14099	0.14139	0.13898	0.14016	0.13999	0.14325	0.14394	0.14422	0.13636	0.13558	0.13659	0.14008	0.1406	0.13984	0.13688	0.13619	0.13645	0.14826	0.14872	0.14913	0.14316	0.14485	0.14348	0.14793	0.15104	0.1526	0.16862	0.16884	0.16878	0.16761
10332	0.14811	0.14833	0.14851	0.14596	0.14645	0.15003	0.1419	0.14275	0.14437	0.1498	0.15102	0.15061	0.14747	0.14915	0.14865	0.1444	0.14559	0.14815	0.14077	0.14119	0.14131	0.1389	0.14031	0.1401	0.14332	0.14392	0.14422	0.13631	0.1356	0.13669	0.1403	0.14052	0.13974	0.13683	0.13615	0.13639	0.14819	0.1487	0.14889	0.1431	0.14482	0.14357	0.14765	0.15129	0.15274	0.16858	0.16855	0.16855	0.16745
10328	0.14811	0.14861	0.14851	0.14598	0.14652	0.15006	0.14204	0.14297	0.14447	0.14975	0.15113	0.15065	0.14759	0.14936	0.14884	0.14451	0.14575	0.14812	0.14094	0.14125	0.14112	0.13887	0.14048	0.14031	0.14344	0.14395	0.14423	0.1364	0.13583	0.13679	0.14053	0.14043	0.13987	0.13698	0.1364	0.13642	0.14815	0.14856	0.14896	0.14315	0.14514	0.14388	0.14785	0.15139	0.15264	0.1687	0.16859	0.16866	0.16767
10324	0.14799	0.14885	0.14844	0.14592	0.14639	0.15	0.14224	0.14299	0.14434	0.14996	0.15124	0.15069	0.14752	0.1494	0.14888	0.14456	0.14582	0.14806	0.14101	0.14123	0.141	0.13898	0.14049	0.14049	0.14326	0.14401	0.14413	0.13626	0.13576	0.13654	0.14037	0.14013	0.13987	0.1369	0.13644	0.13634	0.14806	0.14825	0.14899	0.143	0.1452	0.14398	0.1481	0.15121	0.15241	0.16855	0.16868	0.16865	0.16772
10320	0.14793	0.14896	0.1485	0.14592	0.14632	0.14999	0.1424	0.14293	0.14432	0.15019	0.15135	0.15086	0.14742	0.14947	0.14875	0.14458	0.14575	0.14806	0.14082	0.1413	0.14122	0.13919	0.14036	0.14062	0.14307	0.144	0.1441	0.1361	0.13549	0.13634	0.14009	0.13988	0.13975	0.13666	0.13623	0.13631	0.14801	0.14817	0.1489	0.14274	0.14492	0.14387	0.14816	0.15103	0.15234	0.16831	0.16866	0.16841	0.16758
10316	0.14789	0.14886	0.14856	0.14602	0.14627	0.15	0.14237	0.14287	0.14423	0.15006	0.15129	0.15098	0.14733	0.14951	0.1487	0.14461	0.14566	0.14805	0.14055	0.14138	0.14147	0.13919	0.14015	0.14061	0.14312	0.14387	0.1441	0.13617	0.13532	0.13635	0.13995	0.13996	0.13974	0.13653	0.13608	0.13624	0.14789	0.14823	0.14874	0.14257	0.14463	0.14359	0.14814	0.15094	0.15236	0.16821	0.16849	0.16823	0.16738
10312	0.14769	0.14858	0.14841	0.14598	0.14614	0.1498	0.14211	0.14271	0.1439	0.14966	0.15109	0.15078	0.14716	0.14918	0.14855	0.14453	0.14554	0.14778	0.1403	0.14119	0.14139	0.13892	0.13996	0.14033	0.14317	0.14365	0.14393	0.13608	0.13516	0.13622	0.13968	0.14007	0.13974	0.1364	0.13596	0.13603	0.14766	0.14818	0.14857	0.14254	0.14447	0.14333	0.14813	0.15077	0.15221	0.16807	0.16827	0.16811	0.16712
10308	0.14736	0.14838	0.14805	0.14565	0.14597	0.1495	0.1418	0.1425	0.14355	0.14937	0.15083	0.15041	0.1469	0.14868	0.14812	0.14419	0.14538	0.14747	0.14008	0.14075	0.14099	0.13861	0.13989	0.14001	0.14306	0.14343	0.14364	0.13586	0.135	0.13612	0.13934	0.13999	0.13969	0.13637	0.1358	0.13592	0.14751	0.14813	0.14852	0.14259	0.14445	0.14336	0.14807	0.15053	0.15188	0.16784	0.16802	0.16794	0.16682
10304	0.14706	0.14831	0.14772	0.1453	0.14581	0.14923	0.1416	0.14235	0.14325	0.14931	0.15055	0.15009	0.14666	0.14852	0.14782	0.1438	0.1453	0.14737	0.13999	0.14049	0.14061	0.13837	0.13993	0.13988	0.14287	0.14331	0.14344	0.13588	0.13499	0.13622	0.13922	0.13989	0.13963	0.13644	0.13569	0.13589	0.14759	0.14806	0.14856	0.14262	0.14451	0.14352	0.14793	0.15042	0.15164	0.16764	0.16774	0.1679	0.16663
10300	0.14697	0.14818	0.14763	0.14527	0.14572	0.14901	0.14142	0.14224	0.14313	0.14922	0.15028	0.14993	0.14654	0.14865	0.14789	0.14372	0.14522	0.1473	0.1399	0.14052	0.14065	0.13827	0.13999	0.13977	0.14273	0.14324	0.14335	0.13583	0.13498	0.13616	0.13912	0.13977	0.1394	0.13636	0.13547	0.13559	0.14756	0.14777	0.14847	0.14237	0.14431	0.14327	0.14767	0.15041	0.15159	0.16736	0.1674	0.16775	0.16647
10296	0.1471	0.14802	0.14775	0.14532	0.14556	0.149	0.14121	0.14209	0.14311	0.14903	0.15	0.14996	0.14648	0.14865	0.14794	0.14392	0.14499	0.14711	0.13972	0.14053	0.14089	0.13826	0.13998	0.13964	0.14261	0.14316	0.14317	0.13551	0.13483	0.13594	0.13906	0.13964	0.13919	0.13618	0.13522	0.13532	0.14733	0.14745	0.14837	0.14214	0.14393	0.14282	0.14738	0.15036	0.15159	0.16715	0.16701	0.16735	0.16621
10292	0.14717	0.14789	0.14777	0.14513	0.14531	0.14905	0.14116	0.14187	0.14307	0.14886	0.14977	0.14992	0.14643	0.1485	0.14783	0.14404	0.14469	0.14687	0.13974	0.14029	0.14084	0.13817	0.13986	0.1396	0.14252	0.14308	0.14299	0.13544	0.13477	0.13594	0.1394	0.13966	0.13929	0.13609	0.1353	0.13545	0.14725	0.14735	0.14838	0.14225	0.14387	0.14264	0.14728	0.15025	0.15156	0.16719	0.16699	0.16711	0.16613
10288	0.14701	0.14779	0.14759	0.14493	0.14524	0.14886	0.14124	0.14168	0.14316	0.1488	0.14969	0.14977	0.14648	0.14842	0.14786	0.144	0.14457	0.14681	0.13997	0.14005	0.14056	0.13803	0.13963	0.13961	0.14241	0.14293	0.14298	0.13573	0.13485	0.13615	0.13986	0.13974	0.13941	0.13608	0.13556	0.13559	0.1473	0.14743	0.14839	0.14243	0.14414	0.14269	0.14733	0.15016	0.15146	0.16726	0.16741	0.16714	0.16623
10284	0.14676	0.14776	0.14743	0.14487	0.14531	0.1486	0.14113	0.14147	0.14318	0.14877	0.14973	0.14971	0.14645	0.14833	0.14789	0.144	0.14469	0.14694	0.14008	0.14002	0.14027	0.1379	0.13941	0.13962	0.1422	0.14271	0.14302	0.13577	0.13488	0.13618	0.13989	0.13967	0.13931	0.13603	0.13569	0.13543	0.14715	0.14751	0.14821	0.14241	0.14424	0.14273	0.14723	0.15004	0.15132	0.16714	0.1676	0.16715	0.16618
10280	0.14659	0.14766	0.14738	0.14483	0.14516	0.14855	0.14088	0.14123	0.14295	0.14869	0.14975	0.1497	0.1463	0.14813	0.1477	0.14395	0.14477	0.14698	0.13983	0.14001	0.1401	0.13773	0.13933	0.13971	0.14198	0.1426	0.14298	0.13547	0.13481	0.136	0.13955	0.13955	0.13911	0.13605	0.13556	0.13525	0.1468	0.14752	0.14793	0.14222	0.14401	0.14261	0.14694	0.1499	0.15114	0.16685	0.16729	0.16707	0.16603
10276	0.14662	0.14753	0.14746	0.14483	0.14494	0.14866	0.14087	0.14114	0.14287	0.14863	0.14983	0.1497	0.14631	0.14807	0.14759	0.14388	0.14482	0.14694	0.13947	0.13995	0.1402	0.13772	0.13944	0.1398	0.14199	0.14267	0.14303	0.13521	0.13472	0.13587	0.13922	0.13955	0.13896	0.13622	0.13527	0.13524	0.14663	0.14751	0.14776	0.142	0.1438	0.14239	0.14675	0.14982	0.15103	0.16658	0.16686	0.16689	0.16585
10272	0.14677	0.14753	0.14758	0.14494	0.14497	0.14868	0.14106	0.14128	0.14299	0.14865	0.14999	0.14973	0.14643	0.14829	0.14774	0.14391	0.14486	0.14698	0.1394	0.13995	0.14037	0.13797	0.13959	0.13975	0.14222	0.14282	0.14318	0.13503	0.13459	0.13582	0.13903	0.13948	0.13887	0.13623	0.135	0.13523	0.14665	0.14742	0.14764	0.14184	0.14371	0.14223	0.1467	0.14985	0.1511	0.16642	0.16657	0.16667	0.1657
10268	0.14683	0.14752	0.14759	0.14501	0.14502	0.14855	0.14115	0.14147	0.14302	0.14868	0.15004	0.14975	0.14646	0.14847	0.1478	0.14385	0.14471	0.14707	0.13956	0.14005	0.14029	0.1382	0.13948	0.13961	0.14244	0.14292	0.1432	0.13489	0.1345	0.13568	0.13897	0.13923	0.13869	0.13602	0.13484	0.13512	0.14665	0.14718	0.14746	0.1417	0.14351	0.14214	0.1466	0.14992	0.15115	0.16635	0.16641	0.16648	0.16568
10264	0.14665	0.14732	0.14734	0.14482	0.14479	0.14838	0.14098	0.14143	0.14294	0.14861	0.14988	0.14958	0.1463	0.14832	0.1476	0.14364	0.14442	0.14698	0.13958	0.14007	0.14007	0.13812	0.13911	0.13951	0.14241	0.14286	0.14299	0.13484	0.13449	0.13538	0.13898	0.139	0.13849	0.13577	0.13487	0.13504	0.14658	0.14696	0.14727	0.14161	0.14324	0.14205	0.14654	0.14984	0.15099	0.16629	0.16629	0.16634	0.16569
10260	0.14635	0.1471	0.14695	0.14449	0.14449	0.1483	0.14067	0.14127	0.1428	0.14846	0.14971	0.14914	0.14603	0.14795	0.14737	0.14346	0.14433	0.14667	0.13939	0.1399	0.13995	0.13788	0.13887	0.13942	0.14216	0.14263	0.14272	0.13489	0.13448	0.13509	0.13895	0.139	0.13846	0.13555	0.13497	0.13499	0.14647	0.14683	0.14719	0.14156	0.14311	0.14189	0.1466	0.14962	0.15081	0.16618	0.16607	0.16617	0.16556
10256	0.14621	0.14703	0.14669	0.14435	0.14442	0.14831	0.14053	0.14123	0.14263	0.14825	0.14972	0.14875	0.14585	0.14775	0.1473	0.14344	0.14447	0.14645	0.13925	0.13968	0.13985	0.1378	0.13901	0.1393	0.14193	0.14243	0.14265	0.13494	0.13441	0.135	0.13882	0.13906	0.13858	0.13538	0.13493	0.1349	0.14628	0.14669	0.14727	0.1415	0.14319	0.14179	0.14655	0.14954	0.15075	0.16609	0.16586	0.16599	0.16532
10252	0.14627	0.14709	0.14673	0.14448	0.14447	0.14824	0.14065	0.14132	0.14252	0.14815	0.14991	0.14877	0.14585	0.14797	0.14741	0.1436	0.14459	0.14653	0.13935	0.13969	0.1398	0.1379	0.13936	0.13918	0.14189	0.14251	0.1428	0.13491	0.13435	0.13514	0.13873	0.13895	0.13865	0.13532	0.1348	0.13491	0.14616	0.1466	0.14749	0.14148	0.14341	0.14186	0.14643	0.14967	0.15072	0.16607	0.16579	0.16592	0.16517
10248	0.14645	0.14715	0.14694	0.14473	0.14456	0.14804	0.14082	0.14139	0.14255	0.14833	0.15014	0.14912	0.14592	0.14839	0.14763	0.14374	0.14466	0.14678	0.13958	0.13996	0.13993	0.13799	0.13957	0.13922	0.14196	0.14277	0.14294	0.13492	0.13436	0.13538	0.13875	0.13895	0.13862	0.13538	0.13479	0.13507	0.14628	0.14667	0.1477	0.14154	0.14356	0.14194	0.14636	0.1498	0.1507	0.166	0.1657	0.16596	0.16523
10244	0.14657	0.14718	0.14708	0.14482	0.1447	0.14794	0.14087	0.14127	0.14265	0.14854	0.1501	0.14943	0.14601	0.14851	0.14779	0.14372	0.14474	0.14693	0.13968	0.14016	0.1401	0.13802	0.13955	0.13938	0.14196	0.14284	0.14294	0.13509	0.13434	0.13553	0.13889	0.13915	0.1386	0.13554	0.13495	0.13519	0.14653	0.14684	0.14772	0.14162	0.14345	0.14189	0.14628	0.1497	0.15077	0.16595	0.16556	0.16596	0.16534
10240	0.14648	0.14709	0.14701	0.14475	0.14474	0.148	0.14078	0.141	0.14261	0.14847	0.14971	0.14948	0.14613	0.14824	0.14777	0.14364	0.14467	0.14688	0.13966	0.14017	0.14008	0.13801	0.13944	0.13948	0.14184	0.14262	0.14287	0.13529	0.13422	0.13546	0.13901	0.1392	0.13865	0.13563	0.13507	0.13515	0.14668	0.14697	0.14753	0.14162	0.14329	0.14191	0.14614	0.1495	0.15084	0.16601	0.16552	0.16587	0.16527
10236	0.14625	0.14685	0.14686	0.14457	0.14464	0.14796	0.14058	0.14079	0.14242	0.14822	0.14935	0.14936	0.14623	0.14793	0.14766	0.14357	0.1444	0.14673	0.13959	0.14007	0.13983	0.13792	0.13929	0.13938	0.14172	0.1423	0.14278	0.13523	0.13412	0.13522	0.13889	0.13895	0.13866	0.13548	0.13496	0.1351	0.14665	0.1469	0.14726	0.14147	0.14328	0.14208	0.14605	0.1493	0.15073	0.16597	0.16561	0.1658	0.16496
10232	0.14608	0.14661	0.14679	0.14432	0.1445	0.1477	0.14034	0.14071	0.14222	0.14803	0.14925	0.14927	0.14622	0.14771	0.14754	0.14342	0.14414	0.14657	0.13942	0.13978	0.1395	0.13772	0.13908	0.13916	0.1417	0.14214	0.14263	0.13491	0.13409	0.13502	0.13855	0.13867	0.13846	0.1352	0.13483	0.13509	0.14649	0.14666	0.14706	0.14127	0.14323	0.14218	0.14608	0.14911	0.15046	0.16568	0.16567	0.16579	0.16462
10228	0.14606	0.14652	0.14682	0.1441	0.14443	0.14743	0.1402	0.1407	0.14219	0.14795	0.14927	0.14928	0.14611	0.14757	0.14736	0.1433	0.14408	0.14645	0.13917	0.13945	0.13934	0.13748	0.13897	0.13895	0.14171	0.14222	0.14252	0.13457	0.13407	0.13494	0.13834	0.13859	0.13815	0.13509	0.13479	0.13498	0.1463	0.14647	0.14702	0.14116	0.14305	0.14207	0.14617	0.14896	0.15026	0.16546	0.16564	0.16576	0.16436
10224	0.14609	0.14654	0.14686	0.14405	0.14439	0.14744	0.14021	0.14067	0.14227	0.14797	0.14936	0.1493	0.14599	0.14759	0.14712	0.14328	0.14418	0.14631	0.13902	0.13935	0.1394	0.1373	0.13896	0.13887	0.14171	0.14245	0.14246	0.13436	0.134	0.13496	0.13837	0.13862	0.138	0.13517	0.13467	0.13477	0.14616	0.1464	0.14698	0.14107	0.14292	0.14183	0.14621	0.14889	0.15021	0.16547	0.16553	0.16558	0.16419
10220	0.14602	0.14662	0.14687	0.14409	0.14439	0.14773	0.14023	0.14072	0.14233	0.14814	0.14948	0.14931	0.14592	0.14772	0.147	0.14331	0.14431	0.14622	0.13903	0.13947	0.13954	0.13726	0.13887	0.13898	0.14178	0.14268	0.1424	0.13436	0.13401	0.135	0.13848	0.13866	0.13808	0.13527	0.13445	0.13464	0.14612	0.14636	0.14685	0.14095	0.14294	0.14154	0.14614	0.14889	0.15022	0.16546	0.16535	0.16528	0.16421
10216	0.14582	0.14667	0.14682	0.14408	0.14444	0.14797	0.14023	0.14081	0.14225	0.14832	0.1495	0.14927	0.1459	0.14779	0.14706	0.14333	0.14437	0.14627	0.13915	0.13959	0.13972	0.13741	0.13878	0.13917	0.14194	0.14271	0.14246	0.13452	0.13412	0.13494	0.13849	0.13858	0.13812	0.13524	0.1343	0.13463	0.14609	0.14633	0.14675	0.14095	0.14293	0.14127	0.146	0.14899	0.15024	0.16524	0.16512	0.16497	0.16423
10212	0.14557	0.1466	0.14674	0.14396	0.14441	0.14795	0.14016	0.14069	0.14205	0.14828	0.1494	0.1491	0.14581	0.14777	0.14711	0.14331	0.14427	0.14637	0.13916	0.13958	0.13988	0.13756	0.13884	0.13919	0.14207	0.14249	0.14255	0.13458	0.13413	0.13473	0.13825	0.13837	0.13797	0.13499	0.13419	0.1346	0.14588	0.1463	0.14668	0.14108	0.14278	0.14114	0.14576	0.14903	0.15024	0.16497	0.16484	0.16467	0.16404
10208	0.14541	0.14649	0.14669	0.14386	0.1443	0.14785	0.14002	0.14042	0.14195	0.14806	0.14934	0.14891	0.14569	0.1477	0.14702	0.14318	0.14407	0.14636	0.13906	0.13953	0.13989	0.1376	0.1389	0.13916	0.14207	0.14237	0.14245	0.13453	0.13402	0.13457	0.138	0.13821	0.13789	0.13472	0.13413	0.13456	0.14562	0.14634	0.14657	0.14124	0.14268	0.14125	0.14559	0.14895	0.15021	0.1648	0.16461	0.16449	0.16383
10204	0.14538	0.14642	0.14661	0.14381	0.14432	0.14775	0.14001	0.14029	0.14201	0.14797	0.14933	0.14895	0.14562	0.14765	0.14698	0.14308	0.14395	0.14628	0.13907	0.13947	0.13976	0.13764	0.13888	0.13928	0.14196	0.14247	0.1423	0.13454	0.13403	0.13462	0.13805	0.13825	0.138	0.13475	0.13421	0.13459	0.14554	0.14646	0.14653	0.14136	0.14275	0.14148	0.14566	0.14886	0.1502	0.16472	0.16451	0.16458	0.16383
10200	0.14535	0.14635	0.14646	0.14377	0.14435	0.1476	0.14025	0.14037	0.14207	0.14808	0.14929	0.14911	0.14565	0.14766	0.14709	0.14307	0.14399	0.14625	0.13917	0.1393	0.13965	0.1377	0.1389	0.13934	0.14182	0.14249	0.14228	0.13466	0.13416	0.13478	0.13828	0.1384	0.13813	0.13501	0.13429	0.1347	0.14557	0.14642	0.14652	0.14127	0.1428	0.1415	0.14575	0.14879	0.15015	0.1647	0.16455	0.16472	0.16391
10196	0.14534	0.14623	0.14638	0.1436	0.14406	0.14743	0.14041	0.14046	0.14199	0.14813	0.14927	0.14906	0.14567	0.14762	0.14714	0.14311	0.14409	0.14631	0.13917	0.13912	0.13967	0.13768	0.13887	0.13904	0.14171	0.14234	0.14234	0.13471	0.13417	0.13482	0.13837	0.13843	0.13817	0.13509	0.1343	0.13477	0.14554	0.14626	0.14656	0.14106	0.14279	0.14142	0.14579	0.14869	0.14998	0.16471	0.16477	0.16474	0.16398
10192	0.14542	0.14619	0.1464	0.1434	0.1437	0.14739	0.14028	0.14037	0.14192	0.14805	0.1493	0.14891	0.14566	0.14758	0.14713	0.1431	0.1442	0.14631	0.13912	0.13915	0.13969	0.13758	0.13874	0.13867	0.14159	0.14216	0.14247	0.13452	0.13389	0.13471	0.13817	0.13827	0.13805	0.13487	0.13423	0.13463	0.14557	0.14611	0.14666	0.14089	0.14268	0.14142	0.14589	0.14861	0.14975	0.16461	0.16486	0.16466	0.16393
10188	0.1456	0.14623	0.14646	0.14349	0.1436	0.14748	0.14007	0.14022	0.14191	0.14803	0.14934	0.14894	0.14567	0.14756	0.14715	0.14308	0.14424	0.14625	0.13907	0.13935	0.13967	0.13754	0.13862	0.13856	0.14151	0.14206	0.14261	0.13424	0.13346	0.13458	0.1378	0.13815	0.13781	0.1347	0.13417	0.13445	0.1457	0.14599	0.14674	0.14081	0.14254	0.14144	0.14593	0.14855	0.14967	0.16435	0.16464	0.16452	0.16371
10184	0.14569	0.14618	0.14643	0.14374	0.14363	0.14743	0.13994	0.14018	0.14189	0.1481	0.14939	0.14905	0.1457	0.14748	0.14713	0.14314	0.14414	0.14616	0.13906	0.13946	0.13971	0.13756	0.1386	0.1387	0.14162	0.14211	0.14266	0.13412	0.13317	0.13455	0.13754	0.13816	0.13753	0.13463	0.13433	0.13448	0.14576	0.14601	0.14675	0.14089	0.14257	0.14159	0.14587	0.14847	0.14976	0.16413	0.16438	0.16447	0.1636
10180	0.14553	0.1461	0.14619	0.14376	0.14359	0.14728	0.13984	0.14015	0.14185	0.14808	0.14943	0.14895	0.14571	0.14734	0.14693	0.14319	0.14399	0.146	0.13913	0.13933	0.13968	0.13749	0.13865	0.13885	0.14169	0.14222	0.14256	0.13412	0.13309	0.13459	0.13765	0.13818	0.13751	0.13465	0.13445	0.13448	0.14557	0.14587	0.14648	0.14084	0.14252	0.14165	0.14562	0.14835	0.14978	0.16392	0.16401	0.16427	0.16358
10176	0.14523	0.14597	0.14587	0.14359	0.14348	0.14722	0.13976	0.14009	0.14173	0.14797	0.14935	0.14875	0.14568	0.14728	0.14671	0.14307	0.144	0.14591	0.13915	0.13907	0.13954	0.13736	0.13874	0.1388	0.14158	0.14222	0.14229	0.13409	0.13318	0.13459	0.13791	0.13813	0.13772	0.13486	0.13426	0.13428	0.1452	0.14556	0.14603	0.14061	0.14224	0.14136	0.14531	0.14819	0.1497	0.16377	0.16361	0.16389	0.16339
10172	0.14498	0.14579	0.1457	0.14349	0.1435	0.14723	0.13966	0.14012	0.14146	0.14781	0.14913	0.14868	0.14562	0.14727	0.1467	0.14288	0.14406	0.14592	0.13906	0.13893	0.13953	0.1373	0.1388	0.13865	0.14143	0.14212	0.1421	0.13411	0.1333	0.13449	0.13796	0.13806	0.1377	0.13488	0.13408	0.13412	0.14494	0.14545	0.14581	0.14044	0.14211	0.1411	0.14518	0.14811	0.14956	0.16381	0.16344	0.16363	0.16305
10168	0.14487	0.14567	0.14577	0.14346	0.14369	0.14717	0.13944	0.14019	0.14117	0.14761	0.14885	0.14855	0.14548	0.14723	0.14669	0.14278	0.14391	0.14577	0.13881	0.13899	0.13956	0.13724	0.13876	0.13865	0.14124	0.14203	0.14207	0.13414	0.13329	0.13442	0.13783	0.13803	0.13746	0.13461	0.13412	0.13407	0.1449	0.14546	0.14568	0.14037	0.14216	0.14097	0.14508	0.14804	0.14943	0.16386	0.16343	0.16343	0.16266
10164	0.14493	0.14571	0.14591	0.14343	0.14375	0.14706	0.13928	0.14016	0.14109	0.14755	0.14875	0.14835	0.14531	0.14721	0.14663	0.14273	0.14368	0.14564	0.13857	0.13914	0.13953	0.13715	0.13866	0.13873	0.14113	0.142	0.14203	0.13409	0.13322	0.13437	0.13769	0.13795	0.13733	0.13437	0.13411	0.13404	0.14496	0.14547	0.14547	0.14027	0.14215	0.14083	0.14489	0.14802	0.14941	0.16373	0.16346	0.16321	0.16238
10160	0.14503	0.14584	0.14599	0.14325	0.14357	0.14708	0.13935	0.1401	0.14124	0.14754	0.14895	0.14832	0.14526	0.14725	0.14665	0.14269	0.1436	0.14565	0.13861	0.13925	0.13957	0.13713	0.13857	0.13868	0.14121	0.14204	0.14199	0.13399	0.13313	0.13431	0.13763	0.13773	0.13725	0.13425	0.13392	0.13401	0.14503	0.14547	0.14549	0.14017	0.14209	0.14077	0.1448	0.14814	0.14951	0.16348	0.1635	0.16302	0.16235
10156	0.14501	0.14576	0.14586	0.14292	0.14328	0.14704	0.13944	0.13999	0.1413	0.14738	0.14906	0.14827	0.14517	0.14724	0.14652	0.14255	0.14353	0.14555	0.13872	0.13919	0.13954	0.137	0.13828	0.13843	0.14122	0.14196	0.14189	0.13385	0.13311	0.13425	0.13764	0.1376	0.13715	0.13421	0.13377	0.13391	0.145	0.14529	0.14575	0.14017	0.142	0.14079	0.14493	0.14812	0.14948	0.16328	0.16343	0.16295	0.16241
10152	0.14479	0.14532	0.14548	0.14271	0.1429	0.1467	0.13934	0.13968	0.1411	0.14721	0.14882	0.14801	0.14496	0.14705	0.1463	0.14238	0.14336	0.14536	0.13862	0.13897	0.13918	0.13675	0.13786	0.13811	0.14109	0.14162	0.14171	0.13372	0.13321	0.13421	0.13763	0.13772	0.13707	0.13421	0.13371	0.13372	0.14482	0.14496	0.14576	0.14021	0.14182	0.14066	0.14502	0.14786	0.14916	0.16314	0.16316	0.16294	0.16231
10148	0.14453	0.14487	0.14514	0.14262	0.14259	0.14648	0.13909	0.13933	0.14082	0.14722	0.14846	0.14784	0.14485	0.1467	0.14628	0.14234	0.14318	0.14528	0.13838	0.1388	0.13872	0.13663	0.13759	0.13794	0.14101	0.14123	0.1416	0.13368	0.13334	0.13416	0.13754	0.13789	0.13706	0.13424	0.13366	0.13359	0.14464	0.14479	0.14555	0.14009	0.14171	0.14035	0.14493	0.14765	0.14891	0.16301	0.16287	0.16288	0.16216
10144	0.14439	0.14478	0.14501	0.14255	0.14262	0.14649	0.13886	0.13923	0.14076	0.14724	0.14824	0.14788	0.14483	0.14644	0.14638	0.1423	0.14301	0.14527	0.13828	0.13882	0.13858	0.1367	0.13753	0.1379	0.14094	0.14112	0.14158	0.13373	0.13339	0.13411	0.13741	0.13789	0.13715	0.13421	0.13354	0.13356	0.14459	0.14489	0.1454	0.13987	0.14171	0.14013	0.14481	0.1476	0.14895	0.1628	0.16275	0.16285	0.1621
10140	0.1443	0.14491	0.1449	0.14249	0.14277	0.14645	0.13876	0.13935	0.14096	0.14712	0.14825	0.14794	0.14466	0.14639	0.14643	0.14222	0.14288	0.14529	0.13833	0.13892	0.13878	0.13681	0.1377	0.13795	0.14085	0.14127	0.14162	0.13372	0.13328	0.13397	0.13725	0.13777	0.13713	0.1341	0.13337	0.13343	0.14461	0.14492	0.14523	0.13967	0.14159	0.14017	0.14468	0.14762	0.149	0.1625	0.16264	0.16279	0.16206
10136	0.14413	0.14494	0.14465	0.14242	0.14259	0.14626	0.13866	0.13933	0.14106	0.14683	0.14824	0.14779	0.14431	0.14641	0.14635	0.14218	0.1428	0.14526	0.13831	0.13884	0.13882	0.13676	0.13787	0.13796	0.14067	0.14127	0.14158	0.13362	0.13297	0.13368	0.13706	0.13757	0.137	0.13409	0.13333	0.13334	0.14457	0.14482	0.14507	0.13955	0.14146	0.14033	0.14449	0.14742	0.14886	0.16235	0.16248	0.16271	0.16201
10132	0.14388	0.14487	0.14435	0.14231	0.1422	0.146	0.13841	0.13911	0.14084	0.14655	0.14802	0.1475	0.14402	0.14641	0.14616	0.14208	0.14273	0.1451	0.13816	0.13858	0.13851	0.13654	0.1377	0.13784	0.14042	0.14106	0.14138	0.13353	0.13267	0.13342	0.13684	0.13738	0.13689	0.13412	0.1334	0.13352	0.14446	0.14477	0.14506	0.13957	0.14154	0.1404	0.14432	0.14701	0.14866	0.16243	0.16236	0.16267	0.162
10128	0.14371	0.14479	0.14422	0.14219	0.14198	0.1458	0.13828	0.13896	0.14052	0.14646	0.14779	0.14728	0.14404	0.14638	0.14597	0.14192	0.1427	0.1449	0.13806	0.13839	0.13821	0.13635	0.13742	0.13777	0.14028	0.1409	0.1412	0.13351	0.13249	0.13337	0.13663	0.13725	0.13675	0.13402	0.13338	0.13376	0.14434	0.14472	0.14509	0.13959	0.14164	0.14033	0.14427	0.14677	0.14848	0.16245	0.16219	0.16255	0.16186
10124	0.14367	0.14462	0.14428	0.14207	0.14195	0.14561	0.13837	0.13893	0.14034	0.14638	0.14767	0.14723	0.14424	0.1462	0.14577	0.14182	0.14268	0.14479	0.13797	0.13832	0.13812	0.13624	0.13734	0.13776	0.14024	0.14082	0.14103	0.1335	0.13242	0.13341	0.13656	0.13714	0.13651	0.13382	0.13323	0.13377	0.14427	0.14452	0.14496	0.13948	0.14152	0.1401	0.1443	0.14674	0.14827	0.16224	0.16195	0.16223	0.1615
10120	0.1438	0.14447	0.14439	0.14207	0.14206	0.14543	0.13856	0.13895	0.14031	0.14624	0.14765	0.14724	0.14441	0.14595	0.14565	0.14176	0.14263	0.14479	0.13784	0.13827	0.13813	0.13626	0.13742	0.13776	0.14028	0.1408	0.14086	0.13335	0.13243	0.1334	0.13661	0.13707	0.13625	0.13372	0.13303	0.1336	0.14415	0.14428	0.14465	0.13926	0.14119	0.1398	0.14418	0.1467	0.14809	0.16198	0.16177	0.16185	0.16111
10116	0.14408	0.14454	0.14452	0.14228	0.14231	0.1455	0.13874	0.13906	0.1403	0.14627	0.14773	0.14728	0.14458	0.14589	0.14565	0.14177	0.14265	0.14496	0.1378	0.13833	0.1382	0.13643	0.13763	0.13786	0.14045	0.1409	0.14094	0.13312	0.13256	0.13341	0.13674	0.13699	0.13612	0.13371	0.13282	0.13337	0.14391	0.14409	0.14434	0.13907	0.14088	0.13957	0.1438	0.1467	0.14802	0.16187	0.16165	0.16159	0.16084
10112	0.14424	0.14468	0.14461	0.14242	0.14243	0.14563	0.13878	0.13924	0.14024	0.14644	0.14782	0.14732	0.14467	0.146	0.14561	0.14179	0.14273	0.14516	0.13789	0.13844	0.13832	0.13659	0.13782	0.13795	0.14067	0.14099	0.1412	0.13306	0.1327	0.13352	0.13689	0.13683	0.13622	0.13364	0.13272	0.13315	0.14371	0.14399	0.14422	0.13902	0.14074	0.1395	0.14345	0.14681	0.148	0.16183	0.16152	0.16154	0.16071
10108	0.14403	0.14459	0.14455	0.14217	0.14222	0.14549	0.13853	0.13922	0.1401	0.1465	0.14775	0.14726	0.1445	0.14611	0.14543	0.14173	0.14266	0.14504	0.13794	0.13836	0.13836	0.13653	0.13775	0.13788	0.1407	0.14089	0.14128	0.1332	0.13264	0.13362	0.13703	0.13669	0.13646	0.13357	0.13278	0.13308	0.1437	0.14393	0.14433	0.13908	0.14076	0.13949	0.14344	0.14677	0.14789	0.16177	0.16146	0.16162	0.16073
10104	0.14356	0.14425	0.14436	0.14174	0.14189	0.14522	0.13808	0.13891	0.1399	0.1464	0.14748	0.14701	0.14413	0.14615	0.14525	0.14159	0.14238	0.14461	0.13793	0.13811	0.13822	0.13632	0.13748	0.13773	0.14043	0.14071	0.14108	0.13318	0.13238	0.13351	0.137	0.13666	0.13658	0.13348	0.13287	0.13309	0.14379	0.14385	0.14454	0.13908	0.14078	0.13936	0.1436	0.14653	0.14766	0.16171	0.16148	0.16165	0.1608
10100	0.14323	0.14394	0.14414	0.14153	0.14171	0.14513	0.13769	0.13858	0.13967	0.14628	0.14716	0.14678	0.14384	0.14607	0.14515	0.14148	0.14211	0.1443	0.13786	0.13793	0.13808	0.13613	0.13719	0.1376	0.14006	0.14061	0.14082	0.13279	0.13216	0.13314	0.13672	0.13663	0.13648	0.13319	0.13285	0.13299	0.14372	0.14373	0.14465	0.13894	0.14071	0.1391	0.1436	0.14638	0.14746	0.16162	0.16143	0.16154	0.16076
10096	0.1431	0.1438	0.14394	0.14147	0.14164	0.14514	0.13751	0.1384	0.13942	0.14611	0.14697	0.14672	0.14375	0.14587	0.14513	0.14138	0.14195	0.14421	0.13765	0.13787	0.13805	0.13598	0.13694	0.13746	0.1398	0.14054	0.14057	0.13243	0.13206	0.13278	0.13634	0.1366	0.13634	0.1329	0.13275	0.13277	0.14349	0.14362	0.14457	0.13879	0.14056	0.13893	0.14345	0.14644	0.14741	0.16145	0.16125	0.1613	0.16058
10092	0.14297	0.14375	0.14381	0.1413	0.1416	0.14512	0.13745	0.13828	0.13924	0.14586	0.14697	0.14674	0.14374	0.14565	0.14513	0.14116	0.14187	0.14416	0.13747	0.13782	0.138	0.13584	0.13677	0.1373	0.13967	0.14043	0.14031	0.13242	0.13199	0.1327	0.13615	0.1366	0.13626	0.13287	0.13262	0.13261	0.14333	0.14357	0.14436	0.13871	0.14045	0.139	0.14342	0.14647	0.14737	0.16129	0.16103	0.16105	0.16041
10088	0.14285	0.1438	0.14382	0.14104	0.14164	0.14507	0.13741	0.13824	0.13926	0.14563	0.14703	0.14673	0.14372	0.14552	0.14508	0.14094	0.14193	0.14422	0.13751	0.13786	0.13792	0.13584	0.13674	0.13722	0.13969	0.14037	0.14021	0.13259	0.13195	0.13285	0.13621	0.13658	0.13624	0.13297	0.13248	0.1326	0.14334	0.14361	0.14419	0.13864	0.14044	0.13926	0.14353	0.14634	0.14727	0.16114	0.16092	0.16096	0.16037
10084	0.14289	0.14392	0.14395	0.14094	0.14173	0.14503	0.13747	0.13839	0.13938	0.14557	0.14701	0.14678	0.14372	0.14547	0.14499	0.141	0.14206	0.14442	0.13763	0.13799	0.13797	0.13592	0.13685	0.13721	0.13997	0.14046	0.14032	0.13267	0.13201	0.133	0.13627	0.13659	0.1363	0.13308	0.1323	0.13258	0.14339	0.14372	0.1441	0.13855	0.14038	0.13948	0.14357	0.14618	0.14723	0.16098	0.16091	0.16096	0.16034
10080	0.14295	0.14397	0.144	0.14108	0.1417	0.14495	0.13766	0.13848	0.13946	0.1456	0.14701	0.14686	0.14374	0.14537	0.14493	0.14121	0.14208	0.14448	0.13762	0.13795	0.13804	0.13588	0.13697	0.13719	0.14025	0.14065	0.14041	0.13247	0.13199	0.13292	0.13607	0.13652	0.13621	0.13309	0.1321	0.13249	0.14333	0.14382	0.14395	0.13841	0.14018	0.13937	0.14343	0.14605	0.14725	0.1608	0.16077	0.16085	0.16015
10076	0.14288	0.14382	0.14391	0.14115	0.1415	0.14473	0.13773	0.13833	0.13947	0.14556	0.14713	0.14678	0.14376	0.14519	0.14485	0.14123	0.14202	0.14432	0.13742	0.13784	0.13795	0.13564	0.13699	0.13708	0.14017	0.14076	0.14038	0.13211	0.13172	0.13258	0.13568	0.1362	0.13582	0.13288	0.13197	0.13235	0.14314	0.14378	0.14369	0.13823	0.13994	0.13898	0.14317	0.14596	0.14726	0.16055	0.16051	0.16068	0.15987
10072	0.14283	0.14357	0.14375	0.141	0.14133	0.14446	0.13766	0.13802	0.13939	0.14549	0.14719	0.1466	0.14378	0.14507	0.14469	0.14105	0.14197	0.14411	0.1371	0.13784	0.13771	0.13536	0.13687	0.137	0.13992	0.14072	0.14036	0.13195	0.13143	0.13232	0.13543	0.13587	0.13544	0.13256	0.13203	0.13223	0.14296	0.14357	0.14348	0.13811	0.1398	0.13869	0.14288	0.14584	0.14718	0.16021	0.16031	0.16065	0.15968
10068	0.14279	0.14346	0.1435	0.1409	0.14128	0.14429	0.1376	0.13778	0.13929	0.14549	0.14702	0.14648	0.14374	0.14511	0.14455	0.14092	0.14193	0.144	0.1369	0.1378	0.13752	0.13528	0.1367	0.13704	0.13981	0.14057	0.14036	0.13208	0.13136	0.13228	0.13544	0.13579	0.13539	0.13229	0.13225	0.13218	0.14288	0.14332	0.14335	0.13811	0.13981	0.13859	0.14271	0.14579	0.14698	0.15998	0.16011	0.16064	0.15954
10064	0.1426	0.14343	0.14319	0.14089	0.14125	0.14427	0.13751	0.13779	0.13924	0.14553	0.14671	0.14639	0.14362	0.14513	0.14445	0.14088	0.14183	0.14397	0.13694	0.13751	0.13747	0.1354	0.13666	0.1371	0.13974	0.14029	0.14032	0.1322	0.13144	0.13235	0.13557	0.13587	0.13548	0.13221	0.13232	0.13213	0.14278	0.14312	0.14325	0.13808	0.13983	0.13839	0.14258	0.14586	0.14677	0.16001	0.15983	0.16042	0.15937
10060	0.14242	0.14338	0.14308	0.14087	0.14118	0.14437	0.13742	0.13789	0.13916	0.14551	0.14657	0.14627	0.14349	0.14509	0.14438	0.14092	0.14167	0.14399	0.13698	0.13718	0.13751	0.13555	0.13672	0.1371	0.13968	0.14004	0.14025	0.13211	0.13149	0.13237	0.13548	0.13592	0.13543	0.1323	0.1321	0.13202	0.14264	0.14306	0.14327	0.13795	0.13972	0.13821	0.14238	0.14589	0.14671	0.16013	0.15974	0.16014	0.15925
10056	0.14248	0.14337	0.14326	0.14091	0.14118	0.1444	0.13738	0.1378	0.13901	0.14536	0.14666	0.14615	0.14334	0.14505	0.14435	0.14107	0.14162	0.14405	0.13695	0.1372	0.13747	0.13569	0.13672	0.13709	0.13978	0.14004	0.14024	0.13192	0.13145	0.13222	0.13522	0.13583	0.13535	0.13237	0.13183	0.13195	0.14253	0.14308	0.14338	0.13779	0.13959	0.1382	0.14225	0.1459	0.14673	0.16009	0.1598	0.15993	0.15915
10052	0.14256	0.1434	0.14345	0.14087	0.14119	0.14425	0.13724	0.13766	0.13893	0.14514	0.1467	0.1461	0.1432	0.14495	0.14433	0.14105	0.14163	0.1441	0.13697	0.13746	0.13736	0.13579	0.13666	0.13699	0.13984	0.14011	0.14027	0.13182	0.13124	0.132	0.13508	0.1356	0.13533	0.13239	0.1317	0.132	0.14247	0.14307	0.1434	0.13775	0.13952	0.13826	0.1423	0.14593	0.14671	0.15993	0.15974	0.15975	0.15897
10048	0.14244	0.14326	0.1433	0.14062	0.14106	0.14398	0.13698	0.13758	0.13885	0.14498	0.14651	0.14608	0.14311	0.14467	0.14424	0.14078	0.14149	0.144	0.13698	0.13752	0.13728	0.13567	0.13652	0.13674	0.13965	0.13992	0.14016	0.13174	0.13099	0.13191	0.13515	0.13541	0.13525	0.13243	0.13168	0.13207	0.14239	0.1431	0.1434	0.13783	0.13948	0.13836	0.1424	0.14571	0.14658	0.15979	0.15968	0.15962	0.15886
10044	0.14225	0.14293	0.14296	0.14029	0.14081	0.14371	0.13667	0.13731	0.13863	0.14504	0.1462	0.14606	0.14309	0.14444	0.14416	0.14046	0.14131	0.14373	0.13689	0.13724	0.13724	0.13531	0.13639	0.13653	0.13935	0.13965	0.13994	0.13172	0.13097	0.13203	0.13541	0.1355	0.13526	0.13242	0.13174	0.13198	0.14229	0.14308	0.14346	0.13783	0.13939	0.13834	0.14244	0.14532	0.14635	0.15968	0.15976	0.15955	0.15884
10040	0.14204	0.14267	0.14272	0.14002	0.1406	0.14353	0.13644	0.13695	0.13844	0.14508	0.14586	0.14611	0.14299	0.14442	0.14414	0.14021	0.14116	0.14349	0.13676	0.13684	0.13709	0.13498	0.13633	0.13642	0.13917	0.13956	0.13977	0.13177	0.13107	0.13217	0.13561	0.13567	0.13541	0.13228	0.13181	0.13175	0.14218	0.14283	0.14338	0.13763	0.13924	0.1381	0.14234	0.14499	0.14611	0.15961	0.15974	0.15952	0.15871
10036	0.14171	0.14251	0.14249	0.13977	0.14039	0.14336	0.13634	0.13673	0.1383	0.14486	0.14557	0.14594	0.14279	0.14435	0.14403	0.14001	0.14093	0.14325	0.13651	0.13658	0.1368	0.13478	0.13618	0.13623	0.13905	0.13946	0.13961	0.13173	0.13115	0.1322	0.13565	0.13568	0.13543	0.13222	0.13173	0.13161	0.14198	0.14252	0.14307	0.13729	0.13905	0.13788	0.14218	0.14468	0.14583	0.15954	0.15955	0.15948	0.15852
10032	0.14156	0.1424	0.14238	0.13973	0.14029	0.14332	0.13641	0.13674	0.13819	0.14473	0.14548	0.14559	0.14273	0.14434	0.14396	0.13998	0.14085	0.14309	0.1364	0.13664	0.13673	0.13477	0.13609	0.13619	0.13902	0.13934	0.13954	0.13163	0.1311	0.13215	0.13559	0.13567	0.13522	0.13226	0.1315	0.13159	0.14175	0.14234	0.14279	0.13708	0.13885	0.13781	0.14213	0.14454	0.14566	0.15946	0.15938	0.15934	0.1584
10028	0.14171	0.14245	0.14247	0.1399	0.14037	0.14351	0.13661	0.13693	0.13826	0.1449	0.14564	0.14552	0.14284	0.14457	0.14396	0.14009	0.14101	0.14308	0.13658	0.13691	0.13702	0.13488	0.13615	0.13642	0.13913	0.13939	0.13967	0.13154	0.13097	0.13196	0.13538	0.13565	0.135	0.13214	0.13139	0.13158	0.14171	0.14223	0.14266	0.1371	0.13868	0.13788	0.14213	0.1447	0.14574	0.15937	0.15923	0.15913	0.15832
10024	0.14182	0.14243	0.14244	0.13993	0.14037	0.14354	0.13662	0.13701	0.13834	0.14499	0.14586	0.14553	0.14276	0.14466	0.14381	0.14009	0.14101	0.14302	0.1366	0.137	0.13715	0.13488	0.13614	0.13645	0.13916	0.13943	0.13977	0.13144	0.13093	0.13165	0.13509	0.13538	0.13486	0.13182	0.13138	0.13165	0.14179	0.14211	0.14267	0.13724	0.13863	0.13802	0.14206	0.14476	0.14575	0.15915	0.15907	0.15897	0.15825
10020	0.14171	0.14219	0.14228	0.13982	0.14027	0.14333	0.13637	0.13695	0.13826	0.14485	0.14591	0.14539	0.14248	0.14445	0.14363	0.14006	0.1409	0.14292	0.13634	0.13689	0.13691	0.13471	0.13598	0.13622	0.13913	0.13938	0.1397	0.1314	0.13089	0.13147	0.13498	0.13499	0.13477	0.13156	0.13135	0.13173	0.14172	0.14201	0.14262	0.1373	0.13866	0.13795	0.14182	0.1446	0.14559	0.15881	0.15889	0.15883	0.15816
10016	0.14157	0.14202	0.1422	0.13976	0.14018	0.14318	0.13613	0.13692	0.13815	0.14468	0.14567	0.1453	0.14231	0.1442	0.14355	0.1401	0.14091	0.14287	0.13618	0.13677	0.13656	0.13454	0.13576	0.13604	0.13904	0.13931	0.13958	0.13131	0.13073	0.13152	0.135	0.13474	0.13471	0.13154	0.13124	0.13165	0.14147	0.14185	0.14235	0.13718	0.13857	0.13763	0.14149	0.14452	0.14541	0.15861	0.15863	0.15853	0.15799
10012	0.14146	0.14199	0.14216	0.13972	0.14005	0.14304	0.13602	0.1368	0.13803	0.14457	0.14533	0.14526	0.14227	0.14403	0.14346	0.14	0.14089	0.14283	0.13622	0.13659	0.13635	0.13445	0.13559	0.13596	0.13882	0.13921	0.13945	0.13108	0.13055	0.13152	0.13494	0.13472	0.13464	0.13163	0.13108	0.13146	0.14122	0.14169	0.14212	0.13701	0.13837	0.13734	0.14125	0.14454	0.14534	0.15852	0.15831	0.15819	0.15781
10008	0.1413	0.14201	0.14213	0.13961	0.13995	0.14283	0.13595	0.13652	0.1379	0.14442	0.14522	0.14517	0.14223	0.14392	0.14337	0.13979	0.14074	0.14278	0.13629	0.13642	0.13634	0.13445	0.13552	0.13587	0.13855	0.13912	0.13927	0.13087	0.13042	0.13131	0.13478	0.13479	0.13445	0.13154	0.13095	0.13126	0.14104	0.14165	0.14213	0.13693	0.13816	0.13724	0.1412	0.14453	0.14528	0.15838	0.15804	0.15809	0.15764
10004	0.14121	0.14206	0.14204	0.13957	0.13994	0.14272	0.1359	0.1363	0.1378	0.14429	0.14535	0.14507	0.14219	0.14385	0.14338	0.13978	0.14065	0.14279	0.13625	0.13648	0.1365	0.13457	0.1355	0.13578	0.13843	0.1391	0.1391	0.13071	0.13023	0.13103	0.13459	0.13465	0.13417	0.13129	0.13087	0.13109	0.141	0.1417	0.14228	0.13676	0.13801	0.13729	0.14131	0.14444	0.14515	0.15821	0.15795	0.15813	0.15746
10000	0.14129	0.142	0.1419	0.13956	0.13986	0.14265	0.13575	0.13624	0.13769	0.14422	0.14539	0.14493	0.14216	0.14375	0.1434	0.13987	0.14062	0.14281	0.13618	0.13661	0.13671	0.13466	0.13551	0.1357	0.13846	0.13916	0.13896	0.13063	0.13003	0.13086	0.13441	0.1344	0.134	0.13117	0.13081	0.13101	0.14106	0.14169	0.14236	0.13653	0.13799	0.13739	0.14147	0.14426	0.145	0.15808	0.15804	0.15814	0.1574
9996	0.14132	0.1418	0.1418	0.13939	0.13965	0.14256	0.13547	0.13627	0.13752	0.14406	0.14523	0.14469	0.14207	0.14362	0.14328	0.13977	0.14049	0.14269	0.13608	0.13657	0.13672	0.13458	0.13557	0.13556	0.13845	0.13925	0.13883	0.1307	0.13008	0.13087	0.1343	0.13437	0.13402	0.13125	0.13073	0.13097	0.14112	0.14167	0.14221	0.13647	0.13803	0.13737	0.14144	0.14408	0.14489	0.15801	0.15809	0.15813	0.15743
9992	0.14107	0.14156	0.14165	0.13909	0.13935	0.14248	0.13525	0.13625	0.13734	0.14379	0.1451	0.14452	0.14195	0.14355	0.14303	0.13947	0.14027	0.14251	0.13594	0.13635	0.13644	0.13442	0.13554	0.13541	0.13828	0.13923	0.13872	0.13078	0.13026	0.13098	0.13424	0.13444	0.13404	0.13132	0.13057	0.13093	0.14115	0.1416	0.14188	0.1365	0.13802	0.13713	0.14127	0.14392	0.14471	0.15794	0.15798	0.15807	0.15726
9988	0.14071	0.14131	0.14146	0.13888	0.13904	0.14239	0.13519	0.13607	0.13722	0.14359	0.14508	0.14455	0.14189	0.14355	0.1428	0.13922	0.14005	0.14236	0.13582	0.1361	0.1361	0.13435	0.13542	0.13528	0.138	0.13896	0.1386	0.13071	0.13025	0.13103	0.13416	0.13437	0.13391	0.13128	0.13038	0.13091	0.14114	0.14147	0.14155	0.1365	0.13802	0.13683	0.14115	0.14367	0.1445	0.15776	0.15779	0.15796	0.15687
9984	0.1405	0.14108	0.14137	0.13883	0.13883	0.14229	0.13524	0.13586	0.13714	0.14351	0.145	0.14462	0.1418	0.14346	0.14277	0.13917	0.13993	0.14216	0.13576	0.13594	0.13599	0.13427	0.13536	0.13525	0.13784	0.13866	0.13853	0.13051	0.13008	0.13092	0.13405	0.13416	0.13376	0.13119	0.13029	0.13086	0.14094	0.14129	0.14127	0.1364	0.138	0.13665	0.14106	0.14336	0.1444	0.15746	0.15762	0.15776	0.15648
9980	0.14034	0.1409	0.1413	0.13881	0.13877	0.14217	0.13532	0.13578	0.13701	0.14338	0.14483	0.14456	0.14166	0.14328	0.14281	0.13922	0.13992	0.142	0.13565	0.13587	0.13602	0.1341	0.13532	0.13531	0.13787	0.13856	0.13856	0.13035	0.12996	0.13072	0.134	0.13403	0.13377	0.13118	0.13025	0.13066	0.1406	0.14099	0.14103	0.1362	0.13772	0.13655	0.14084	0.14318	0.14436	0.15713	0.15744	0.15749	0.15622
9976	0.14015	0.14077	0.14114	0.1387	0.13876	0.14202	0.13535	0.13571	0.13684	0.14318	0.1447	0.1444	0.14152	0.14309	0.14273	0.1392	0.13997	0.14205	0.1355	0.13577	0.13598	0.13394	0.13517	0.13535	0.13793	0.13857	0.1386	0.13033	0.12986	0.13053	0.13394	0.13397	0.13385	0.13121	0.13019	0.13038	0.14034	0.14054	0.14095	0.13594	0.13727	0.1364	0.14061	0.14313	0.14432	0.1568	0.15719	0.15725	0.15606
9972	0.14004	0.14069	0.14093	0.13856	0.13872	0.14182	0.13529	0.13559	0.13672	0.14315	0.14462	0.14424	0.14138	0.14299	0.1426	0.13907	0.13991	0.14213	0.13542	0.13562	0.13583	0.13388	0.13496	0.13533	0.13785	0.1385	0.1386	0.13034	0.12971	0.1304	0.13375	0.1338	0.13382	0.1311	0.13014	0.1301	0.14021	0.14017	0.14107	0.13572	0.13703	0.13621	0.14049	0.14312	0.14437	0.15658	0.15699	0.15713	0.15597
9968	0.14004	0.14071	0.14076	0.13845	0.13865	0.14169	0.1351	0.13546	0.13664	0.14328	0.14448	0.14411	0.14123	0.14298	0.14259	0.13885	0.13974	0.14195	0.13539	0.13549	0.13561	0.13381	0.13474	0.13523	0.13768	0.13831	0.13853	0.13025	0.12957	0.13033	0.13351	0.13359	0.13369	0.13077	0.13008	0.12987	0.14002	0.14004	0.14111	0.13557	0.13703	0.13607	0.14032	0.14309	0.14441	0.15651	0.15686	0.15696	0.15587
9964	0.13998	0.14073	0.14062	0.13832	0.13852	0.14169	0.13485	0.1353	0.13642	0.1432	0.14433	0.14401	0.14107	0.14297	0.14263	0.13859	0.13957	0.14161	0.13519	0.1354	0.13537	0.13365	0.13455	0.13499	0.13751	0.13808	0.13831	0.13003	0.12948	0.13028	0.13328	0.13349	0.13349	0.13045	0.1299	0.12976	0.13978	0.14004	0.14088	0.13541	0.13702	0.13592	0.14007	0.14295	0.14427	0.15643	0.15667	0.15667	0.15567
9960	0.13972	0.14056	0.14047	0.13814	0.13831	0.1416	0.13463	0.13514	0.13609	0.14292	0.14416	0.14383	0.14088	0.14287	0.14254	0.13836	0.13939	0.14136	0.13485	0.1353	0.13512	0.13342	0.13452	0.13463	0.13732	0.13785	0.13803	0.12981	0.12933	0.13021	0.13302	0.1334	0.13327	0.13026	0.12975	0.12976	0.13964	0.14003	0.14056	0.13519	0.13684	0.1357	0.13994	0.14261	0.14392	0.15632	0.15647	0.15646	0.15547
9956	0.13942	0.14027	0.14031	0.13795	0.13806	0.14132	0.13442	0.13502	0.13586	0.1427	0.14395	0.14356	0.14072	0.14267	0.14226	0.13814	0.13915	0.14121	0.1346	0.13517	0.13494	0.13321	0.1346	0.1343	0.13713	0.13756	0.1378	0.12974	0.12915	0.13014	0.13284	0.13327	0.13316	0.13014	0.12979	0.12974	0.13962	0.13993	0.14038	0.13504	0.13664	0.1356	0.14001	0.14221	0.14348	0.15635	0.15635	0.15647	0.15536
9952	0.1393	0.14008	0.14019	0.13775	0.13791	0.14113	0.13418	0.13491	0.13583	0.14264	0.14376	0.14339	0.1406	0.14252	0.14194	0.13801	0.13898	0.1411	0.13454	0.13506	0.13499	0.13314	0.13454	0.13414	0.1371	0.13738	0.13764	0.12975	0.12903	0.1301	0.13283	0.13321	0.13317	0.13011	0.12986	0.12967	0.1396	0.1397	0.14031	0.13509	0.13654	0.13561	0.14007	0.14199	0.14324	0.15639	0.15629	0.1564	0.15527
9948	0.13936	0.14001	0.14013	0.13755	0.13789	0.14116	0.13399	0.13483	0.13586	0.14267	0.14363	0.14337	0.14057	0.1425	0.1418	0.13804	0.13888	0.14109	0.13456	0.13504	0.13514	0.13323	0.13439	0.13418	0.13719	0.13743	0.1375	0.12969	0.12901	0.13005	0.1329	0.13319	0.1332	0.13021	0.12969	0.12963	0.13948	0.13949	0.14014	0.13515	0.13646	0.1355	0.13987	0.14204	0.14333	0.15615	0.15613	0.15607	0.15509
9944	0.13944	0.13999	0.14009	0.13743	0.13786	0.14113	0.13387	0.1348	0.1358	0.14272	0.14356	0.14335	0.1406	0.14248	0.1419	0.13813	0.1388	0.14111	0.13458	0.13505	0.13516	0.13328	0.13439	0.13424	0.13719	0.13752	0.13739	0.12948	0.12891	0.12985	0.13281	0.13307	0.13318	0.13016	0.1293	0.12952	0.13932	0.13943	0.13991	0.13503	0.13626	0.13521	0.13955	0.14216	0.1435	0.15571	0.15584	0.15568	0.15494
9940	0.13943	0.14	0.14009	0.13746	0.13779	0.14094	0.1339	0.13478	0.13574	0.14278	0.14356	0.14329	0.14046	0.14237	0.14203	0.13812	0.13882	0.14105	0.1346	0.13497	0.13509	0.13326	0.13444	0.13424	0.13709	0.13758	0.13735	0.12929	0.12867	0.12954	0.13255	0.13292	0.13299	0.12993	0.12891	0.12927	0.13916	0.13943	0.13967	0.13479	0.136	0.13494	0.13938	0.14216	0.14349	0.15539	0.15557	0.15546	0.15486
9936	0.13937	0.13995	0.1401	0.13753	0.13779	0.14086	0.13398	0.13466	0.13577	0.14277	0.14352	0.14325	0.14022	0.14224	0.14192	0.13808	0.13884	0.14098	0.13452	0.13474	0.13501	0.13323	0.13431	0.13425	0.13697	0.1376	0.13732	0.12921	0.12845	0.12936	0.13237	0.13295	0.13267	0.12978	0.12867	0.12902	0.13889	0.13933	0.13946	0.13456	0.13581	0.13476	0.13925	0.14204	0.14329	0.15527	0.15535	0.15535	0.15473
9932	0.13924	0.13977	0.13989	0.13745	0.13771	0.14085	0.13395	0.13442	0.13571	0.14254	0.14335	0.14315	0.14004	0.14211	0.1416	0.13805	0.1387	0.14087	0.1343	0.13458	0.13487	0.13313	0.13406	0.13421	0.13685	0.13751	0.13731	0.12912	0.12836	0.12936	0.13239	0.13293	0.13242	0.1297	0.12855	0.12886	0.13865	0.13914	0.13939	0.13439	0.13573	0.13468	0.13901	0.14191	0.14297	0.15528	0.15519	0.15518	0.1545
9928	0.13898	0.13959	0.13946	0.13715	0.1374	0.14061	0.13384	0.13423	0.13549	0.14225	0.14319	0.14292	0.13988	0.14205	0.14136	0.13795	0.13853	0.14066	0.13411	0.13445	0.13466	0.13296	0.13387	0.13408	0.13679	0.13732	0.13733	0.12902	0.12835	0.12931	0.13243	0.13272	0.13225	0.12948	0.12851	0.12873	0.13858	0.139	0.13939	0.13427	0.13569	0.13467	0.13886	0.14179	0.14269	0.15528	0.15509	0.15504	0.15426
9924	0.13872	0.1394	0.13903	0.13682	0.13708	0.14029	0.13357	0.13413	0.13521	0.1421	0.14299	0.14266	0.13965	0.14192	0.14122	0.13767	0.13841	0.1404	0.134	0.13427	0.13445	0.13281	0.13378	0.13388	0.13663	0.13705	0.13734	0.12902	0.12837	0.12906	0.13234	0.13251	0.1321	0.12924	0.12841	0.12854	0.13854	0.13888	0.13918	0.13401	0.13557	0.13452	0.13877	0.14158	0.14248	0.155	0.15494	0.15486	0.15407
9920	0.13858	0.13918	0.13878	0.13663	0.13687	0.14011	0.13323	0.13397	0.13496	0.14196	0.14271	0.14242	0.1394	0.1415	0.14103	0.13724	0.1383	0.14016	0.13379	0.13416	0.13421	0.13268	0.13365	0.13369	0.13632	0.13681	0.13724	0.12906	0.12839	0.1288	0.13215	0.13233	0.13204	0.12916	0.12819	0.12831	0.13839	0.13865	0.13876	0.1336	0.13534	0.13426	0.1385	0.14123	0.14223	0.15451	0.15459	0.15451	0.1537
9916	0.13853	0.13907	0.13884	0.13661	0.13679	0.14007	0.13314	0.13383	0.13492	0.14178	0.14271	0.14231	0.13933	0.14113	0.14095	0.13702	0.1382	0.14011	0.13368	0.13422	0.134	0.13265	0.13357	0.13372	0.13615	0.13679	0.13707	0.12886	0.12828	0.12861	0.13187	0.13219	0.13199	0.12911	0.12808	0.12822	0.1382	0.13844	0.13851	0.13341	0.13511	0.13413	0.13828	0.14097	0.1421	0.15425	0.15433	0.15426	0.15322
9912	0.13849	0.13903	0.13904	0.13659	0.1369	0.1401	0.13324	0.13379	0.13495	0.14169	0.1428	0.1423	0.13952	0.14109	0.141	0.13711	0.13803	0.14014	0.13377	0.13433	0.13397	0.13263	0.13363	0.13381	0.13619	0.13684	0.13696	0.12846	0.12803	0.12837	0.13162	0.13198	0.13188	0.12898	0.12819	0.12826	0.13801	0.13834	0.1385	0.13344	0.13496	0.13406	0.13832	0.14093	0.14209	0.15423	0.15424	0.15426	0.15298
9908	0.13844	0.13882	0.13907	0.13643	0.13694	0.13996	0.13313	0.13358	0.13475	0.1415	0.14259	0.14219	0.13965	0.14105	0.14093	0.13714	0.13778	0.14	0.13376	0.13427	0.13396	0.13232	0.13359	0.13365	0.13613	0.13666	0.13685	0.12822	0.12779	0.12814	0.13158	0.13169	0.13175	0.1288	0.12817	0.12828	0.13784	0.13831	0.13854	0.13337	0.1349	0.13396	0.13836	0.14086	0.14198	0.15409	0.15407	0.15424	0.15311
9904	0.13837	0.13859	0.13889	0.13625	0.13674	0.13967	0.13288	0.13327	0.13451	0.14118	0.14235	0.14209	0.13951	0.14082	0.1407	0.13704	0.13765	0.13979	0.13368	0.13402	0.13386	0.13188	0.13344	0.1334	0.13595	0.13639	0.1367	0.1282	0.12763	0.12812	0.13167	0.13152	0.13157	0.12867	0.12798	0.12827	0.13774	0.13826	0.13857	0.1332	0.1349	0.13385	0.13821	0.14059	0.14179	0.15399	0.15384	0.15408	0.1533
9900	0.13822	0.13848	0.13858	0.13622	0.13652	0.13947	0.13269	0.13315	0.13443	0.14103	0.14227	0.14201	0.13932	0.14068	0.14053	0.137	0.13764	0.1397	0.13366	0.13386	0.13378	0.13165	0.13325	0.13329	0.13587	0.13621	0.13658	0.12818	0.1275	0.12819	0.13166	0.13154	0.13135	0.12858	0.12777	0.12826	0.13759	0.13808	0.13844	0.133	0.1348	0.13367	0.13803	0.14033	0.14167	0.15396	0.15365	0.15384	0.15326
9896	0.13806	0.13845	0.1384	0.13623	0.1364	0.13944	0.13256	0.13319	0.13439	0.14107	0.14216	0.14183	0.13929	0.14071	0.14043	0.13697	0.13754	0.13967	0.13366	0.13389	0.13381	0.13161	0.133	0.13316	0.13595	0.13612	0.13656	0.12811	0.12744	0.12821	0.13158	0.13165	0.13113	0.12847	0.12755	0.1281	0.13732	0.13782	0.13823	0.13273	0.13459	0.13341	0.13787	0.14026	0.1416	0.15373	0.15341	0.15358	0.15293
9892	0.13794	0.13846	0.13845	0.1362	0.13637	0.13945	0.13257	0.13319	0.13432	0.14111	0.14205	0.1417	0.13928	0.14084	0.14041	0.1369	0.13749	0.13962	0.13363	0.13397	0.13386	0.13162	0.13279	0.133	0.13603	0.13625	0.13653	0.12805	0.12742	0.12821	0.13157	0.13166	0.13099	0.12841	0.12741	0.1278	0.13711	0.13774	0.13805	0.13256	0.13442	0.13325	0.13765	0.14036	0.14149	0.15356	0.15323	0.15335	0.15254
9888	0.13772	0.13851	0.13855	0.1361	0.13638	0.13938	0.13262	0.13313	0.13433	0.1412	0.14205	0.14173	0.13921	0.14093	0.14042	0.13683	0.13743	0.13951	0.13351	0.13397	0.13383	0.13159	0.13276	0.133	0.13596	0.13643	0.13638	0.12795	0.12727	0.12813	0.13146	0.13152	0.13093	0.12835	0.12738	0.1276	0.13709	0.13777	0.13793	0.1326	0.13429	0.1332	0.13747	0.14048	0.14136	0.15355	0.15326	0.15319	0.15227
9884	0.13739	0.13847	0.1385	0.13597	0.13625	0.13924	0.13243	0.13297	0.13434	0.14116	0.14198	0.14165	0.13901	0.14072	0.14031	0.13662	0.1372	0.13931	0.13324	0.13382	0.13365	0.13153	0.13278	0.13295	0.13569	0.13625	0.13619	0.12768	0.12701	0.1279	0.13112	0.13125	0.13083	0.12818	0.12734	0.12753	0.13718	0.13764	0.13789	0.13262	0.13422	0.13318	0.13735	0.14033	0.14122	0.15337	0.15337	0.1531	0.15211
9880	0.13704	0.13822	0.1382	0.13576	0.13593	0.13909	0.13208	0.13272	0.13415	0.14081	0.14167	0.14137	0.13867	0.14033	0.14	0.13621	0.13689	0.139	0.13292	0.13346	0.13329	0.13144	0.13264	0.13258	0.13536	0.13581	0.13594	0.12734	0.12682	0.12762	0.13067	0.13088	0.13063	0.12787	0.12736	0.12758	0.1372	0.13747	0.13787	0.13262	0.13424	0.13317	0.13726	0.13995	0.14102	0.15308	0.15333	0.1531	0.15205
9876	0.13687	0.13794	0.13786	0.13551	0.13564	0.13886	0.13187	0.13249	0.1339	0.14041	0.14137	0.14112	0.13841	0.14012	0.13964	0.13583	0.1367	0.13868	0.13272	0.1331	0.13304	0.13132	0.13242	0.13223	0.13508	0.13557	0.13568	0.12714	0.12675	0.12749	0.13037	0.13059	0.13048	0.12755	0.12749	0.12761	0.13701	0.13733	0.13774	0.13263	0.1341	0.13309	0.13713	0.1397	0.14086	0.15286	0.15307	0.15306	0.15202
9872	0.13691	0.13776	0.13766	0.13533	0.13552	0.13851	0.13185	0.13234	0.13369	0.1402	0.14126	0.14103	0.13834	0.14014	0.13936	0.13567	0.13666	0.13851	0.13269	0.13288	0.13308	0.13119	0.13225	0.13221	0.13493	0.13559	0.13555	0.12712	0.12667	0.1275	0.13026	0.13048	0.13044	0.12743	0.1275	0.12744	0.13669	0.13706	0.1375	0.1325	0.13382	0.13288	0.13692	0.13961	0.14071	0.15261	0.15278	0.15285	0.15187
9868	0.13705	0.13762	0.13759	0.1353	0.13548	0.13819	0.13189	0.13227	0.13354	0.14021	0.14124	0.14111	0.13831	0.1401	0.13926	0.13568	0.13671	0.13853	0.1327	0.13279	0.1332	0.13116	0.13214	0.13234	0.13498	0.13564	0.13561	0.12712	0.12648	0.1274	0.13011	0.13041	0.1303	0.12743	0.1273	0.12715	0.13649	0.13679	0.13731	0.13222	0.13358	0.13263	0.13674	0.13945	0.14053	0.15233	0.15253	0.15256	0.15165
9864	0.13712	0.13748	0.13752	0.13534	0.13542	0.13803	0.13181	0.13228	0.13342	0.14035	0.1412	0.14117	0.13821	0.13992	0.13932	0.13571	0.13674	0.13856	0.1327	0.13278	0.13311	0.13116	0.13205	0.13235	0.13501	0.13559	0.13565	0.12705	0.12628	0.12713	0.12994	0.13038	0.13008	0.12739	0.12704	0.12685	0.13634	0.1367	0.13715	0.13185	0.13333	0.13237	0.13664	0.13923	0.14041	0.15214	0.15231	0.15234	0.15143
9860	0.13702	0.13738	0.13738	0.13529	0.13527	0.138	0.13165	0.13227	0.13331	0.14048	0.14111	0.14112	0.13815	0.1398	0.13934	0.13566	0.13663	0.1385	0.13267	0.13281	0.1329	0.13109	0.13195	0.13226	0.13492	0.13554	0.13555	0.12691	0.12625	0.12688	0.12993	0.13044	0.12995	0.12731	0.1268	0.12661	0.13611	0.13666	0.13694	0.13155	0.13311	0.13215	0.1365	0.1391	0.14037	0.15196	0.15202	0.15216	0.15124
9856	0.13687	0.13734	0.13724	0.13514	0.13511	0.13807	0.13162	0.13219	0.13328	0.14047	0.14105	0.14101	0.13821	0.13986	0.1393	0.13553	0.13643	0.13849	0.13255	0.13287	0.13282	0.13098	0.13188	0.13219	0.1349	0.13555	0.13542	0.1268	0.12631	0.12681	0.13002	0.13046	0.12989	0.12723	0.12658	0.12646	0.13592	0.1365	0.13683	0.13144	0.13296	0.13199	0.13625	0.13913	0.14037	0.15181	0.15165	0.15197	0.15114
9852	0.13674	0.13727	0.13714	0.13492	0.13497	0.13811	0.13167	0.13203	0.13324	0.14023	0.14106	0.14092	0.13817	0.13986	0.13919	0.13537	0.13625	0.13846	0.13236	0.13289	0.13281	0.13084	0.13181	0.13212	0.13493	0.1355	0.13531	0.12674	0.12634	0.12687	0.13012	0.13036	0.1298	0.12716	0.12636	0.12641	0.13592	0.13625	0.13678	0.13137	0.13287	0.13181	0.13604	0.13911	0.14028	0.15173	0.15134	0.15181	0.15098
9848	0.1365	0.13713	0.13708	0.13462	0.13483	0.13793	0.13149	0.13186	0.13304	0.13986	0.14102	0.14079	0.13788	0.13964	0.13908	0.13524	0.1361	0.13818	0.13218	0.13277	0.13275	0.13068	0.1317	0.13201	0.13481	0.13534	0.13521	0.12668	0.12621	0.12689	0.13017	0.13022	0.12967	0.12711	0.12622	0.1264	0.1359	0.13607	0.13661	0.13128	0.13281	0.13165	0.13595	0.13887	0.14006	0.15169	0.15127	0.15176	0.15076
9844	0.13623	0.13694	0.13697	0.13435	0.13477	0.13764	0.13113	0.13172	0.13271	0.13959	0.14086	0.14056	0.13753	0.13933	0.13902	0.1351	0.13596	0.13776	0.13208	0.13259	0.13272	0.13053	0.13161	0.13191	0.13459	0.13514	0.13508	0.12654	0.12588	0.12675	0.13008	0.13011	0.12951	0.12706	0.12615	0.12635	0.1357	0.13596	0.13635	0.13126	0.13271	0.1316	0.13589	0.13852	0.13984	0.15163	0.15138	0.15171	0.1506
9840	0.1361	0.13665	0.13682	0.1342	0.13475	0.13746	0.1308	0.13156	0.13237	0.13942	0.14056	0.14031	0.13735	0.13907	0.13891	0.13495	0.13581	0.13753	0.13196	0.13248	0.13263	0.13032	0.13154	0.13179	0.13439	0.13497	0.13493	0.12636	0.12548	0.12652	0.12984	0.12998	0.12935	0.12694	0.12602	0.1262	0.13537	0.13581	0.13615	0.13125	0.13256	0.13154	0.13571	0.13827	0.13971	0.15141	0.15137	0.15149	0.15043
9836	0.13601	0.1364	0.13669	0.1341	0.1346	0.13737	0.13054	0.1314	0.13214	0.13931	0.14022	0.14009	0.13732	0.13886	0.13866	0.13488	0.13566	0.13752	0.13178	0.13237	0.13236	0.13013	0.1314	0.13156	0.13415	0.13481	0.13479	0.12625	0.12524	0.12635	0.12953	0.1298	0.12924	0.1267	0.12585	0.12602	0.1351	0.13566	0.13599	0.13111	0.13239	0.13138	0.13547	0.13819	0.13955	0.15101	0.15111	0.15116	0.15016
9832	0.13583	0.13633	0.13654	0.13396	0.13431	0.13727	0.13039	0.13133	0.13209	0.13928	0.14001	0.13989	0.13727	0.13874	0.13848	0.13491	0.13554	0.13754	0.13163	0.1322	0.13203	0.13007	0.13127	0.13131	0.13389	0.13471	0.13466	0.1262	0.12526	0.12633	0.12929	0.1296	0.12922	0.12652	0.1258	0.12596	0.13496	0.13559	0.13583	0.13088	0.13223	0.13124	0.13534	0.13819	0.13926	0.15065	0.15082	0.15093	0.14999
9828	0.13559	0.13635	0.13631	0.1338	0.13407	0.13712	0.13033	0.13122	0.1321	0.13923	0.13994	0.13967	0.13711	0.13868	0.13841	0.13491	0.1354	0.1374	0.13149	0.13199	0.13181	0.13013	0.13122	0.13109	0.13373	0.13465	0.13444	0.12616	0.12541	0.12633	0.1293	0.12946	0.12924	0.12659	0.12589	0.12598	0.13491	0.13552	0.13568	0.1307	0.13215	0.13122	0.13537	0.13806	0.13891	0.1505	0.1507	0.15082	0.14999
9824	0.13535	0.13624	0.13606	0.13365	0.13396	0.13679	0.13021	0.13092	0.132	0.139	0.13985	0.13948	0.13694	0.13854	0.13828	0.13474	0.13518	0.1371	0.13129	0.13181	0.13168	0.1301	0.13107	0.13095	0.1337	0.13452	0.13415	0.12607	0.12544	0.12621	0.12947	0.12941	0.12919	0.12666	0.12591	0.126	0.13489	0.13543	0.13551	0.13054	0.1321	0.13116	0.1354	0.13781	0.13865	0.15043	0.15067	0.15064	0.14988
9820	0.13522	0.13607	0.13597	0.13355	0.13392	0.13641	0.13012	0.13066	0.13188	0.13873	0.1398	0.1394	0.13684	0.1384	0.13818	0.13454	0.13505	0.13691	0.13115	0.13173	0.13167	0.12994	0.13086	0.13095	0.13372	0.13438	0.134	0.12591	0.1253	0.12602	0.12949	0.12939	0.12908	0.12645	0.12578	0.12593	0.13477	0.13529	0.13529	0.13033	0.13198	0.13093	0.13529	0.13767	0.13862	0.1503	0.15059	0.15035	0.14959
9816	0.13525	0.13597	0.13593	0.13354	0.13392	0.1363	0.13027	0.13062	0.13186	0.13864	0.13979	0.13946	0.13685	0.13842	0.13813	0.13452	0.13514	0.13699	0.13122	0.13171	0.13177	0.12979	0.13079	0.13102	0.13368	0.13433	0.13408	0.12574	0.1252	0.12584	0.12931	0.12929	0.12894	0.12615	0.12564	0.12575	0.13459	0.13508	0.13516	0.13014	0.13183	0.13066	0.13507	0.13764	0.13869	0.15013	0.15043	0.15015	0.14938
9812	0.13538	0.13591	0.13586	0.13352	0.13394	0.13647	0.13044	0.1306	0.1318	0.13869	0.13974	0.13949	0.13691	0.13847	0.138	0.13452	0.13522	0.13715	0.1314	0.13162	0.13176	0.12968	0.13082	0.13101	0.13362	0.13433	0.13422	0.12565	0.1252	0.12579	0.12913	0.1291	0.12874	0.12601	0.12551	0.12556	0.13449	0.13493	0.13516	0.13001	0.13169	0.13045	0.13484	0.13756	0.13869	0.15002	0.15022	0.15005	0.14935
9808	0.13542	0.13577	0.13584	0.13341	0.13384	0.1366	0.13032	0.13056	0.13165	0.1387	0.13964	0.13942	0.13678	0.13839	0.13783	0.13433	0.13511	0.13713	0.13143	0.13145	0.13163	0.12952	0.13075	0.13084	0.13361	0.13428	0.13416	0.12563	0.12522	0.12579	0.12897	0.129	0.12854	0.126	0.12537	0.12546	0.13445	0.13488	0.13516	0.12999	0.13148	0.13034	0.13469	0.13739	0.13864	0.14987	0.14995	0.14992	0.14928
9804	0.13521	0.13551	0.13578	0.13329	0.13354	0.13655	0.12997	0.13053	0.13147	0.13852	0.13944	0.1393	0.13648	0.1382	0.13767	0.13404	0.13488	0.13686	0.13118	0.13133	0.13147	0.12928	0.13062	0.13059	0.13358	0.1341	0.13393	0.12566	0.12503	0.12564	0.12872	0.12905	0.12841	0.12593	0.12529	0.12548	0.13443	0.13481	0.13506	0.13005	0.13131	0.13027	0.13471	0.13719	0.13853	0.14966	0.14972	0.14978	0.14907
9800	0.13487	0.13526	0.13552	0.13315	0.13323	0.13635	0.12969	0.13039	0.1312	0.1382	0.13913	0.13915	0.13627	0.13791	0.13741	0.13383	0.13466	0.13657	0.13085	0.13122	0.13124	0.12907	0.13051	0.13037	0.13342	0.1339	0.13373	0.12565	0.12464	0.12539	0.1285	0.1291	0.1283	0.12574	0.12528	0.12548	0.13438	0.13467	0.13486	0.13004	0.13132	0.1302	0.13474	0.13695	0.13831	0.14955	0.1496	0.14972	0.14894
9796	0.13458	0.13515	0.13515	0.13292	0.13304	0.13609	0.1295	0.13013	0.13089	0.13794	0.1389	0.13895	0.13622	0.13761	0.13716	0.13368	0.13454	0.13636	0.13058	0.13112	0.13096	0.12888	0.13033	0.13016	0.13314	0.13373	0.13363	0.12556	0.12435	0.12528	0.12846	0.12907	0.12821	0.12559	0.12517	0.12531	0.13421	0.1345	0.13462	0.1298	0.13137	0.13016	0.13464	0.13676	0.13801	0.14944	0.14953	0.14969	0.14888
9792	0.13445	0.13516	0.13485	0.13272	0.13295	0.13597	0.12941	0.12992	0.1308	0.13793	0.13888	0.13878	0.13623	0.13747	0.13714	0.13349	0.1345	0.13624	0.13041	0.13111	0.1308	0.12876	0.13017	0.13006	0.13292	0.13354	0.13358	0.12544	0.12426	0.12531	0.12848	0.12897	0.12816	0.12556	0.12488	0.12508	0.13393	0.13436	0.13444	0.12944	0.13119	0.13015	0.13447	0.13669	0.13781	0.14919	0.1495	0.14962	0.1488
9788	0.1344	0.13517	0.13478	0.13267	0.13282	0.13593	0.12942	0.12979	0.13091	0.138	0.13893	0.13863	0.13616	0.13743	0.1372	0.13333	0.1344	0.13622	0.13043	0.13111	0.13085	0.12874	0.13021	0.13011	0.13297	0.13339	0.13357	0.12518	0.12429	0.12523	0.12839	0.12871	0.12812	0.12554	0.12461	0.12492	0.13376	0.13425	0.13432	0.12927	0.13086	0.13011	0.13429	0.13666	0.13771	0.14898	0.14943	0.14953	0.14865
9784	0.13434	0.13501	0.13476	0.13265	0.13259	0.13577	0.1294	0.12964	0.13088	0.13781	0.13884	0.13839	0.13592	0.13734	0.13705	0.13328	0.13412	0.13616	0.1305	0.13105	0.13091	0.12873	0.13031	0.1301	0.13301	0.13327	0.13349	0.12485	0.12428	0.125	0.12818	0.12843	0.128	0.1254	0.12454	0.12484	0.13368	0.1341	0.13413	0.12922	0.13062	0.12998	0.13405	0.13652	0.13753	0.14889	0.14921	0.14938	0.14836
9780	0.13429	0.13475	0.13461	0.13254	0.13237	0.1356	0.12928	0.12948	0.13067	0.13754	0.13864	0.13819	0.13563	0.13725	0.13679	0.13332	0.13385	0.13605	0.13051	0.13092	0.13081	0.12863	0.13016	0.12996	0.13279	0.13315	0.13331	0.12473	0.12416	0.12483	0.128	0.12831	0.12783	0.12531	0.12461	0.12474	0.13347	0.13389	0.1339	0.12904	0.13049	0.12969	0.13379	0.13638	0.1373	0.14879	0.14886	0.14914	0.14802
9776	0.13413	0.13461	0.13437	0.13232	0.13221	0.13546	0.12901	0.1293	0.13039	0.13744	0.13845	0.13808	0.13542	0.13713	0.13662	0.13325	0.13373	0.1359	0.13037	0.13067	0.13057	0.12842	0.12978	0.12973	0.13249	0.13303	0.13304	0.12477	0.12405	0.12483	0.12795	0.12817	0.1277	0.12527	0.12465	0.12455	0.13322	0.13365	0.13375	0.12883	0.13044	0.12944	0.1336	0.13628	0.1371	0.14862	0.14848	0.14885	0.14779
9772	0.1338	0.13457	0.13417	0.1321	0.13212	0.13532	0.12866	0.12917	0.13012	0.13739	0.13834	0.13798	0.13524	0.13688	0.13662	0.13306	0.13367	0.13571	0.1302	0.1304	0.13038	0.12819	0.12952	0.12947	0.1323	0.13292	0.1328	0.12462	0.12399	0.12485	0.12789	0.12783	0.1276	0.12506	0.12467	0.12446	0.13319	0.13353	0.13379	0.12882	0.13047	0.12943	0.13366	0.13615	0.13692	0.14853	0.14826	0.14865	0.14774
9768	0.13355	0.1344	0.13411	0.13196	0.13211	0.13523	0.12842	0.12912	0.12999	0.13734	0.13826	0.13791	0.13508	0.13663	0.13661	0.1329	0.13366	0.13554	0.13007	0.13034	0.13032	0.12813	0.12953	0.12929	0.13223	0.13276	0.13268	0.12433	0.1239	0.12472	0.12771	0.12748	0.12752	0.12471	0.12463	0.12454	0.13333	0.13354	0.13387	0.12894	0.1305	0.12945	0.13384	0.13603	0.13688	0.14855	0.14834	0.14851	0.1478
9764	0.13341	0.13414	0.13415	0.1319	0.13215	0.13508	0.12841	0.12902	0.13003	0.13726	0.13814	0.13793	0.13497	0.13647	0.13644	0.13272	0.13364	0.13537	0.1299	0.13044	0.13031	0.12829	0.12958	0.12925	0.13223	0.13253	0.13262	0.12423	0.12379	0.12444	0.12757	0.1273	0.12742	0.12449	0.12447	0.12458	0.13334	0.13362	0.13388	0.12892	0.13042	0.12931	0.13384	0.13594	0.13689	0.14848	0.1485	0.14833	0.14778
9760	0.13338	0.13395	0.13413	0.13191	0.13219	0.13485	0.12846	0.12889	0.13011	0.13719	0.138	0.13792	0.13494	0.13643	0.13627	0.13256	0.13356	0.13529	0.12972	0.13046	0.13027	0.12847	0.12952	0.12929	0.13224	0.13247	0.13265	0.12425	0.12375	0.12416	0.12744	0.12718	0.12736	0.12439	0.12426	0.12454	0.13323	0.13365	0.13388	0.12869	0.13029	0.12909	0.1336	0.13583	0.1367	0.14827	0.14841	0.14816	0.14761
9756	0.13344	0.13387	0.134	0.13188	0.13213	0.13463	0.12837	0.12882	0.13004	0.13713	0.13786	0.13781	0.1349	0.13647	0.1362	0.13241	0.13351	0.13533	0.12963	0.13037	0.13015	0.12843	0.1293	0.1293	0.13223	0.13261	0.13278	0.12421	0.12372	0.12406	0.12723	0.12718	0.12734	0.12439	0.12403	0.12436	0.133	0.13344	0.13373	0.12841	0.13013	0.12885	0.13325	0.1357	0.13646	0.14797	0.14809	0.14794	0.14728
9752	0.13344	0.13383	0.13384	0.13171	0.13197	0.13446	0.12821	0.12871	0.12986	0.13695	0.13773	0.13767	0.13482	0.13647	0.13615	0.13228	0.13348	0.13528	0.12957	0.13027	0.13	0.12821	0.12904	0.12925	0.13217	0.13269	0.13272	0.12415	0.12363	0.12404	0.12712	0.1273	0.12722	0.12454	0.1238	0.12406	0.13263	0.13318	0.13345	0.12823	0.12993	0.12868	0.13292	0.13549	0.13637	0.14763	0.1478	0.14772	0.14695
9748	0.13334	0.1338	0.13374	0.13154	0.13186	0.13437	0.12809	0.12863	0.12975	0.1367	0.13767	0.1376	0.13479	0.13646	0.1361	0.13228	0.13337	0.13518	0.12952	0.13012	0.12998	0.12798	0.12892	0.12924	0.13208	0.13264	0.13248	0.12406	0.12347	0.12404	0.12706	0.12734	0.12703	0.12462	0.12369	0.12386	0.13237	0.13312	0.13325	0.12818	0.12975	0.12863	0.13272	0.13527	0.13629	0.14743	0.1477	0.14758	0.14677
9744	0.13319	0.13373	0.13367	0.13145	0.13179	0.13434	0.128	0.12866	0.12967	0.13653	0.13758	0.13742	0.13477	0.13638	0.13601	0.13234	0.13321	0.1351	0.12954	0.12986	0.12996	0.1279	0.12893	0.12918	0.13203	0.13245	0.13231	0.1239	0.12328	0.12412	0.12694	0.12719	0.12688	0.12446	0.1237	0.12374	0.13222	0.13294	0.13313	0.12811	0.12947	0.12855	0.13259	0.13519	0.1361	0.14737	0.14753	0.14739	0.14659
9740	0.13297	0.13359	0.13349	0.13131	0.1316	0.13424	0.12789	0.12851	0.12949	0.13644	0.13743	0.13706	0.13461	0.13617	0.13581	0.1323	0.13297	0.13493	0.12948	0.12957	0.12979	0.1279	0.12898	0.12894	0.13193	0.13218	0.13221	0.12365	0.12301	0.12403	0.12679	0.12694	0.12676	0.12411	0.1236	0.12358	0.13198	0.13248	0.13304	0.12797	0.12922	0.12845	0.13246	0.13513	0.13591	0.14722	0.14719	0.14712	0.14631
9736	0.13265	0.13339	0.13322	0.13105	0.13131	0.13407	0.1277	0.12807	0.12926	0.13631	0.13725	0.13677	0.13433	0.1359	0.13558	0.1321	0.13266	0.13465	0.12925	0.12935	0.12958	0.12775	0.12903	0.12866	0.13171	0.13207	0.13209	0.12344	0.12277	0.12373	0.12666	0.1268	0.12663	0.12376	0.12341	0.12347	0.13177	0.1321	0.13293	0.12789	0.12909	0.12833	0.13235	0.135	0.13577	0.14699	0.14691	0.14684	0.14608
9732	0.13243	0.1332	0.133	0.13076	0.13109	0.13391	0.12744	0.12771	0.12903	0.13612	0.13707	0.13666	0.13401	0.13569	0.13536	0.13187	0.13237	0.13443	0.12903	0.12925	0.1294	0.12745	0.12902	0.12853	0.13152	0.13211	0.13199	0.12335	0.1227	0.12346	0.12654	0.12682	0.12649	0.12361	0.12324	0.12343	0.13166	0.13194	0.13276	0.12785	0.12901	0.12821	0.13228	0.1348	0.1356	0.14685	0.14674	0.14659	0.146
9728	0.13236	0.13306	0.13288	0.13062	0.13093	0.13377	0.1272	0.1276	0.12878	0.1359	0.13687	0.13658	0.1338	0.13557	0.13509	0.13176	0.1321	0.13431	0.1289	0.12921	0.1292	0.12722	0.12879	0.12845	0.13144	0.13196	0.1319	0.12337	0.12272	0.12342	0.12647	0.1269	0.12646	0.12367	0.12318	0.12339	0.13172	0.13193	0.13261	0.12776	0.129	0.12817	0.13225	0.13453	0.13529	0.14683	0.14664	0.14651	0.14599
9724	0.13229	0.13296	0.1328	0.13063	0.13075	0.13356	0.12706	0.12755	0.12857	0.13574	0.13667	0.13646	0.1337	0.13552	0.13487	0.13167	0.13196	0.13416	0.12881	0.12917	0.12905	0.12717	0.12837	0.12825	0.13138	0.13164	0.13176	0.12345	0.12265	0.12347	0.12648	0.12692	0.12648	0.12378	0.12319	0.12328	0.13188	0.13198	0.13243	0.12763	0.129	0.12805	0.13216	0.13425	0.13498	0.14675	0.14662	0.14657	0.14597
9720	0.1322	0.13285	0.13271	0.13062	0.13055	0.13336	0.12693	0.12739	0.12854	0.13563	0.13655	0.1363	0.13365	0.13541	0.13476	0.13157	0.13201	0.13398	0.12873	0.12912	0.12902	0.12713	0.12807	0.12807	0.13127	0.13143	0.13166	0.12342	0.12245	0.1234	0.1264	0.12668	0.12634	0.12373	0.12311	0.12317	0.13187	0.13199	0.13217	0.12742	0.12882	0.12773	0.13196	0.13412	0.13487	0.14653	0.14662	0.14652	0.14581
9716	0.13217	0.13272	0.13264	0.13053	0.13039	0.13319	0.12682	0.12729	0.12858	0.13559	0.13659	0.13617	0.13357	0.13524	0.13474	0.13146	0.13207	0.13394	0.12867	0.12904	0.12901	0.12703	0.12801	0.12805	0.13106	0.13138	0.13159	0.12328	0.12225	0.12325	0.1262	0.12637	0.12607	0.12351	0.12297	0.12314	0.13168	0.13191	0.13196	0.12723	0.12857	0.12746	0.13175	0.13414	0.13491	0.14634	0.14649	0.14631	0.14549
9712	0.13211	0.13259	0.13263	0.13041	0.13036	0.13305	0.12687	0.12734	0.12857	0.13563	0.13671	0.13615	0.13353	0.13511	0.13479	0.13129	0.13199	0.13401	0.12866	0.12896	0.129	0.12697	0.128	0.12805	0.13089	0.13145	0.13152	0.12313	0.12223	0.12315	0.12605	0.1263	0.12593	0.12331	0.12285	0.12311	0.13155	0.13174	0.13185	0.1271	0.12841	0.12736	0.13156	0.13416	0.13496	0.14624	0.14622	0.14608	0.14513
9708	0.13196	0.13249	0.13263	0.13027	0.1304	0.13298	0.127	0.12734	0.12853	0.1357	0.1367	0.13619	0.13352	0.13506	0.13488	0.13111	0.13189	0.13402	0.12863	0.12891	0.12905	0.12697	0.12799	0.128	0.1308	0.1315	0.13147	0.12299	0.12232	0.12304	0.12596	0.12634	0.12595	0.12322	0.12269	0.12296	0.13151	0.13155	0.13178	0.127	0.12835	0.12733	0.1314	0.13408	0.13487	0.14614	0.14595	0.14592	0.14495
9704	0.13183	0.13238	0.13251	0.13007	0.13036	0.133	0.12694	0.12722	0.1284	0.13563	0.13646	0.13613	0.13344	0.135	0.13487	0.13098	0.13183	0.1339	0.12858	0.12887	0.12909	0.12689	0.128	0.12795	0.13071	0.13139	0.13145	0.12285	0.12236	0.12282	0.12581	0.1262	0.12592	0.12315	0.12254	0.12279	0.13146	0.13149	0.13173	0.12696	0.12841	0.1273	0.13139	0.13392	0.13467	0.14608	0.14582	0.14593	0.14504
9700	0.13188	0.13224	0.13232	0.12992	0.13024	0.13304	0.12673	0.12717	0.12824	0.13547	0.13619	0.13604	0.13332	0.13489	0.13475	0.13093	0.13181	0.1338	0.12856	0.12883	0.12904	0.12681	0.12795	0.12797	0.13063	0.13118	0.13148	0.12272	0.12231	0.12257	0.12566	0.12596	0.12575	0.12303	0.12252	0.12265	0.1313	0.1315	0.13167	0.12693	0.12847	0.12729	0.13152	0.13379	0.13458	0.14606	0.14577	0.14597	0.14516
9696	0.13197	0.13212	0.13219	0.1299	0.1301	0.13302	0.12655	0.12722	0.12815	0.13532	0.13605	0.13599	0.13329	0.13483	0.13463	0.13087	0.13184	0.13376	0.12852	0.12869	0.12899	0.12685	0.12785	0.12803	0.13063	0.13102	0.13151	0.12258	0.12212	0.12245	0.12559	0.12578	0.12554	0.1229	0.12254	0.12249	0.13105	0.1314	0.13153	0.1267	0.1283	0.12716	0.13154	0.13376	0.13464	0.14594	0.14561	0.14581	0.14504
9692	0.13184	0.13207	0.13211	0.12986	0.12991	0.13295	0.12646	0.12719	0.1281	0.13521	0.13595	0.13592	0.13328	0.13476	0.13447	0.13072	0.13183	0.1337	0.12839	0.12844	0.12891	0.12686	0.12783	0.12801	0.13065	0.13093	0.13138	0.1224	0.12186	0.12233	0.12552	0.12567	0.1254	0.12277	0.1225	0.12244	0.13083	0.13124	0.1314	0.12636	0.12803	0.12694	0.1314	0.13373	0.13455	0.14566	0.1454	0.14552	0.14475
9688	0.13151	0.13202	0.132	0.12967	0.12975	0.1329	0.12635	0.12698	0.12794	0.13507	0.13582	0.13577	0.13313	0.13462	0.13425	0.13059	0.13169	0.13352	0.12824	0.12829	0.12875	0.12665	0.12786	0.12784	0.1306	0.13085	0.13108	0.12225	0.1217	0.12221	0.12542	0.12563	0.12535	0.12269	0.12239	0.12252	0.13069	0.13121	0.1313	0.12618	0.12791	0.12677	0.13125	0.13352	0.13426	0.14542	0.14524	0.14537	0.14449
9684	0.13123	0.13188	0.13192	0.12948	0.12973	0.13283	0.12624	0.12674	0.12776	0.13496	0.13573	0.13556	0.13293	0.13445	0.13404	0.13053	0.13151	0.13326	0.12814	0.12833	0.1286	0.12639	0.12778	0.12768	0.13052	0.13077	0.13077	0.12222	0.12168	0.12225	0.12539	0.12573	0.12527	0.12269	0.12218	0.1224	0.13053	0.13114	0.13115	0.12616	0.12778	0.12666	0.13112	0.13324	0.13405	0.14525	0.14506	0.14527	0.14429
9680	0.13108	0.13178	0.13182	0.12944	0.12975	0.13266	0.1262	0.12659	0.12769	0.13489	0.13571	0.13542	0.13281	0.13434	0.13397	0.13047	0.13141	0.13303	0.1281	0.12833	0.12853	0.12623	0.12761	0.12763	0.1305	0.13075	0.13061	0.12223	0.12162	0.12235	0.12537	0.12577	0.12507	0.12267	0.12197	0.12207	0.13034	0.13088	0.13094	0.12616	0.1276	0.12659	0.13097	0.13307	0.13399	0.14508	0.14479	0.14508	0.14417
9676	0.13101	0.13184	0.13166	0.12936	0.12972	0.13239	0.12621	0.12653	0.12769	0.13483	0.13563	0.13536	0.13282	0.13428	0.13402	0.13041	0.13132	0.13294	0.12808	0.12825	0.12844	0.12622	0.1275	0.12764	0.13048	0.13077	0.13068	0.12216	0.12143	0.12225	0.1252	0.12553	0.12483	0.12252	0.12191	0.12186	0.1302	0.13059	0.13081	0.12605	0.12747	0.12654	0.13083	0.13302	0.13398	0.14494	0.14458	0.14491	0.14412
9672	0.13088	0.13181	0.1315	0.12915	0.12959	0.13213	0.12612	0.12648	0.12762	0.13475	0.13544	0.13519	0.13282	0.13416	0.13399	0.13041	0.13114	0.13292	0.12803	0.1282	0.12828	0.1262	0.12741	0.1276	0.13039	0.13074	0.13079	0.12195	0.12125	0.12198	0.12499	0.12519	0.12472	0.12229	0.12195	0.1218	0.13012	0.13044	0.13082	0.1259	0.12736	0.12643	0.13069	0.13291	0.1339	0.14482	0.14453	0.14479	0.14404
9668	0.13059	0.13157	0.13134	0.12898	0.1294	0.13201	0.12595	0.12634	0.12744	0.13464	0.13526	0.13496	0.13267	0.13394	0.13385	0.13035	0.13091	0.13283	0.12785	0.1281	0.12805	0.12602	0.12725	0.12745	0.13026	0.13067	0.13063	0.1218	0.12124	0.12181	0.12496	0.12511	0.12472	0.12211	0.12181	0.12174	0.13002	0.13037	0.13077	0.12575	0.12722	0.12616	0.13051	0.13268	0.13373	0.14448	0.14447	0.14455	0.14378
9664	0.13036	0.13128	0.13114	0.12893	0.12918	0.13194	0.12577	0.1261	0.12726	0.13454	0.13512	0.13486	0.1325	0.13379	0.13373	0.13017	0.13075	0.13268	0.12763	0.12789	0.12779	0.12581	0.12706	0.12723	0.1301	0.13055	0.13029	0.12177	0.12122	0.12177	0.12495	0.1252	0.12465	0.12207	0.12148	0.12165	0.12987	0.13025	0.13046	0.12549	0.12697	0.1258	0.13023	0.13247	0.13355	0.14401	0.14426	0.14421	0.14337
9660	0.13037	0.13112	0.13098	0.12896	0.12901	0.13179	0.12553	0.12591	0.12716	0.13439	0.13508	0.1349	0.13246	0.13385	0.13369	0.13001	0.13065	0.13258	0.12752	0.12778	0.1277	0.12578	0.12695	0.1271	0.12991	0.13032	0.13005	0.12163	0.12095	0.1217	0.12467	0.12505	0.12447	0.12207	0.12127	0.12162	0.12974	0.13007	0.13017	0.12524	0.12669	0.12561	0.13005	0.13238	0.13344	0.14379	0.14401	0.14397	0.14319
9656	0.13052	0.13112	0.13103	0.129	0.12898	0.13172	0.12535	0.12583	0.1271	0.13427	0.13516	0.13499	0.13249	0.13404	0.13376	0.13001	0.13062	0.13257	0.1275	0.12786	0.12778	0.12586	0.12702	0.12715	0.12979	0.13002	0.13009	0.12137	0.12063	0.12155	0.12429	0.12472	0.12432	0.12196	0.12123	0.12163	0.12962	0.12989	0.13012	0.12515	0.12656	0.12556	0.13002	0.13234	0.13343	0.14384	0.1439	0.14392	0.14322
9652	0.13057	0.13117	0.13122	0.12893	0.12892	0.13169	0.12527	0.12582	0.12695	0.13424	0.13515	0.13499	0.13239	0.1341	0.13382	0.13002	0.1306	0.13259	0.12748	0.12788	0.12775	0.12587	0.12714	0.12723	0.12974	0.12988	0.13025	0.12119	0.12043	0.12141	0.12408	0.12452	0.12425	0.12181	0.12114	0.12158	0.12945	0.12972	0.13007	0.12516	0.1265	0.12548	0.12986	0.13226	0.13342	0.14378	0.1439	0.14383	0.14305
9648	0.13044	0.13104	0.13117	0.12871	0.12878	0.13155	0.12525	0.12581	0.12677	0.13414	0.13495	0.13482	0.13218	0.13393	0.13367	0.12982	0.13048	0.13253	0.12739	0.12776	0.12751	0.1258	0.12709	0.12715	0.12963	0.12999	0.13027	0.12111	0.12026	0.12131	0.12405	0.12442	0.12414	0.12168	0.12093	0.12136	0.12929	0.12955	0.12987	0.12508	0.12639	0.12539	0.12955	0.13214	0.13327	0.14356	0.14377	0.14361	0.1428
9644	0.13029	0.13082	0.13086	0.12856	0.12877	0.13145	0.12524	0.12579	0.12666	0.13397	0.13473	0.13463	0.13203	0.13367	0.13337	0.12959	0.13032	0.13241	0.12734	0.12766	0.12731	0.12574	0.12689	0.12693	0.12944	0.13017	0.13013	0.12112	0.12017	0.12131	0.1242	0.12438	0.12405	0.12153	0.12069	0.12108	0.12914	0.12941	0.12965	0.12489	0.12627	0.12529	0.1294	0.13206	0.13306	0.14334	0.14352	0.14343	0.14265
9640	0.13012	0.13067	0.13052	0.12852	0.12879	0.13144	0.12516	0.12578	0.12664	0.13387	0.13461	0.13449	0.13189	0.13346	0.13317	0.12956	0.13015	0.13227	0.12733	0.12759	0.12731	0.12565	0.12666	0.12669	0.12929	0.13023	0.12997	0.12124	0.12029	0.12134	0.12442	0.12444	0.12413	0.12144	0.12058	0.12088	0.12894	0.1293	0.12945	0.12472	0.12613	0.12514	0.12938	0.13201	0.13282	0.14315	0.14333	0.14332	0.14246
9636	0.12989	0.13049	0.13028	0.12839	0.12863	0.13135	0.125	0.12573	0.12658	0.13378	0.13448	0.13432	0.13166	0.13326	0.13305	0.12952	0.12995	0.13208	0.12722	0.12745	0.12735	0.12559	0.12645	0.12652	0.12918	0.13022	0.12988	0.12122	0.12051	0.12124	0.12442	0.1245	0.12419	0.12144	0.12054	0.12074	0.12874	0.12915	0.12923	0.12451	0.1259	0.12497	0.12928	0.13189	0.13257	0.14303	0.14315	0.14309	0.14224
9632	0.12978	0.1303	0.1302	0.12811	0.12842	0.13114	0.12479	0.12555	0.12647	0.13366	0.13427	0.13408	0.13145	0.13307	0.13294	0.12939	0.1298	0.1319	0.12707	0.12736	0.12732	0.12553	0.12634	0.12644	0.12912	0.13015	0.1298	0.12097	0.12054	0.12102	0.12414	0.12441	0.12408	0.12139	0.12053	0.12071	0.12862	0.129	0.12907	0.12432	0.12567	0.1248	0.1292	0.13176	0.13245	0.143	0.14297	0.14286	0.14214
9628	0.12971	0.13014	0.13021	0.12792	0.12834	0.13085	0.1246	0.12534	0.12637	0.13354	0.13403	0.13383	0.13138	0.13286	0.13282	0.12929	0.12976	0.13175	0.12693	0.12735	0.12721	0.12533	0.12635	0.12634	0.12904	0.12996	0.12962	0.12069	0.12026	0.12082	0.12382	0.12415	0.12385	0.12121	0.12054	0.12078	0.12849	0.1289	0.12896	0.12425	0.12554	0.12465	0.12914	0.13166	0.13241	0.14295	0.14284	0.1428	0.14209
9624	0.12953	0.13001	0.13019	0.12787	0.12829	0.13061	0.12443	0.12519	0.12624	0.13341	0.13392	0.13368	0.13133	0.13266	0.13263	0.12919	0.12979	0.13159	0.12677	0.12728	0.12705	0.12501	0.12625	0.12622	0.12894	0.12974	0.12943	0.12061	0.11992	0.12073	0.12366	0.12391	0.12353	0.12101	0.12048	0.12082	0.1283	0.1288	0.12885	0.12417	0.12547	0.12458	0.12896	0.13147	0.13233	0.14278	0.14265	0.14274	0.14193
9620	0.1294	0.1299	0.13017	0.12777	0.12817	0.13055	0.12426	0.12509	0.12611	0.13324	0.13396	0.13365	0.13125	0.13261	0.13245	0.12909	0.1298	0.13147	0.12665	0.1271	0.12697	0.12476	0.12602	0.12616	0.1289	0.12958	0.12934	0.12064	0.11975	0.12064	0.12364	0.12385	0.1233	0.12089	0.12042	0.12071	0.12818	0.12871	0.12887	0.12418	0.12541	0.12454	0.1288	0.13127	0.13221	0.14257	0.14247	0.14258	0.14176
9616	0.12934	0.12978	0.13019	0.1276	0.12801	0.13055	0.12413	0.12495	0.12598	0.1331	0.13397	0.13365	0.1312	0.13268	0.13233	0.12897	0.1297	0.13144	0.12656	0.12693	0.12695	0.12468	0.12589	0.12612	0.12887	0.12938	0.1293	0.12056	0.11979	0.12046	0.12364	0.12386	0.12325	0.12078	0.12037	0.12042	0.12815	0.12864	0.12895	0.12422	0.12536	0.1244	0.12867	0.13111	0.13205	0.14237	0.14235	0.14242	0.14164
9612	0.12919	0.12964	0.13016	0.12749	0.12778	0.13051	0.12414	0.12479	0.12578	0.13296	0.13385	0.13356	0.13109	0.13265	0.13226	0.12882	0.12949	0.13141	0.12649	0.1268	0.12685	0.12471	0.12592	0.12605	0.12882	0.12915	0.12925	0.12036	0.11988	0.12038	0.12361	0.1237	0.12326	0.1207	0.12029	0.12016	0.12805	0.12858	0.12891	0.1241	0.1253	0.12423	0.12845	0.13101	0.13187	0.14224	0.14226	0.14229	0.14152
9608	0.12894	0.12956	0.12995	0.12743	0.12756	0.13043	0.12414	0.12469	0.12556	0.13281	0.13366	0.13345	0.1309	0.13252	0.13218	0.1287	0.12933	0.13126	0.12652	0.12663	0.12669	0.12469	0.12596	0.12597	0.12877	0.12898	0.1292	0.12025	0.11987	0.12045	0.12353	0.12344	0.12319	0.12061	0.12025	0.12007	0.12787	0.12852	0.1288	0.12393	0.12517	0.1242	0.12826	0.13092	0.13172	0.14222	0.14214	0.14211	0.14137
9604	0.12881	0.12959	0.12964	0.12735	0.12746	0.13037	0.12404	0.12461	0.12546	0.1328	0.13349	0.13341	0.13077	0.13239	0.13218	0.1286	0.12931	0.13105	0.12657	0.12649	0.1266	0.12458	0.12593	0.12597	0.12872	0.12893	0.12914	0.12019	0.1197	0.12044	0.12331	0.12329	0.12299	0.12043	0.12019	0.12004	0.1277	0.12838	0.12864	0.12383	0.12499	0.12419	0.12817	0.13085	0.13169	0.14208	0.14189	0.14189	0.14121
9600	0.12884	0.12962	0.12942	0.12727	0.1274	0.13033	0.12394	0.12445	0.12545	0.13285	0.13335	0.13331	0.13078	0.1323	0.13222	0.12847	0.12931	0.13086	0.12651	0.12642	0.12654	0.12447	0.12586	0.12601	0.12871	0.12893	0.12905	0.12008	0.11946	0.12022	0.12302	0.12322	0.12277	0.12024	0.12002	0.12007	0.12763	0.12822	0.12839	0.12376	0.12493	0.1241	0.12814	0.13071	0.1316	0.1418	0.14171	0.14172	0.14111
9596	0.1288	0.1295	0.12922	0.12715	0.12719	0.13018	0.12379	0.12418	0.12537	0.13267	0.13319	0.13304	0.13072	0.13217	0.13209	0.12826	0.1291	0.13066	0.12627	0.12638	0.12638	0.12437	0.1257	0.12582	0.12858	0.12889	0.12889	0.11997	0.11929	0.12001	0.12278	0.12317	0.12268	0.12016	0.11985	0.12015	0.12769	0.12815	0.1282	0.12364	0.125	0.12398	0.12816	0.13044	0.13134	0.14159	0.14172	0.14167	0.14109
9592	0.12865	0.12932	0.12904	0.127	0.12691	0.12998	0.12363	0.12398	0.12519	0.13235	0.13304	0.13278	0.13063	0.13198	0.13182	0.12805	0.12878	0.13049	0.12592	0.12636	0.12621	0.12425	0.12548	0.12541	0.12831	0.12888	0.12872	0.11991	0.11927	0.11997	0.12267	0.12314	0.12273	0.12012	0.11974	0.1201	0.12771	0.12802	0.12813	0.12338	0.125	0.12384	0.12812	0.13016	0.13111	0.14142	0.14168	0.14164	0.14104
9588	0.12849	0.12923	0.12897	0.12689	0.12678	0.12986	0.12351	0.12399	0.12512	0.13221	0.13301	0.1327	0.13066	0.13185	0.1317	0.12801	0.12866	0.13047	0.12569	0.12635	0.12617	0.12424	0.12535	0.12515	0.12813	0.12895	0.12864	0.11986	0.11927	0.12003	0.12266	0.12314	0.12277	0.12007	0.11967	0.11995	0.12754	0.12776	0.12803	0.12309	0.12487	0.12364	0.128	0.13007	0.13108	0.14131	0.14145	0.14149	0.14083
9584	0.12833	0.12916	0.12901	0.12685	0.12686	0.12976	0.12338	0.12399	0.12515	0.13225	0.13306	0.13276	0.13063	0.13182	0.13172	0.12808	0.12878	0.13058	0.12565	0.12635	0.12621	0.12434	0.12527	0.1252	0.12808	0.12896	0.12861	0.11976	0.11915	0.11999	0.12261	0.12316	0.12273	0.12	0.11965	0.11988	0.12731	0.12745	0.12784	0.12291	0.12465	0.12349	0.12787	0.13006	0.13115	0.14129	0.14124	0.14127	0.14051
9580	0.1282	0.12904	0.12906	0.12683	0.12694	0.12966	0.12324	0.12382	0.12514	0.13225	0.13302	0.1328	0.13041	0.1318	0.13166	0.12808	0.12884	0.13064	0.12571	0.12634	0.12619	0.12435	0.12516	0.12533	0.12809	0.12881	0.12854	0.11961	0.119	0.11981	0.12249	0.12309	0.1226	0.11987	0.11962	0.11984	0.12717	0.12727	0.12767	0.12283	0.12443	0.12343	0.12776	0.13	0.13111	0.14128	0.14123	0.14114	0.14022
9576	0.12812	0.12891	0.12906	0.12683	0.12695	0.12958	0.12315	0.12367	0.12501	0.13208	0.13292	0.13271	0.13017	0.13174	0.1315	0.128	0.12871	0.13053	0.12575	0.12618	0.1261	0.12419	0.12507	0.12533	0.12815	0.12864	0.1284	0.11946	0.11894	0.11964	0.1224	0.12288	0.12246	0.11969	0.11958	0.11974	0.12713	0.12729	0.12761	0.12277	0.12432	0.12337	0.12761	0.12994	0.13095	0.14123	0.14121	0.14111	0.14012
9572	0.12805	0.12878	0.12899	0.12684	0.12688	0.12947	0.12313	0.12362	0.12485	0.1319	0.13284	0.13251	0.13005	0.13163	0.13136	0.12786	0.12851	0.13036	0.12572	0.12588	0.12597	0.12404	0.12508	0.12525	0.12817	0.12856	0.1283	0.11941	0.11895	0.11963	0.12235	0.12266	0.12239	0.11965	0.11953	0.1196	0.12701	0.1273	0.12757	0.12273	0.12423	0.12323	0.12741	0.12986	0.13076	0.14111	0.14099	0.14103	0.14009
9568	0.12788	0.12865	0.12881	0.12669	0.12664	0.12927	0.12308	0.12352	0.12463	0.1318	0.13275	0.13226	0.12996	0.13141	0.13122	0.12775	0.12832	0.13018	0.12567	0.12565	0.12584	0.12394	0.12509	0.12517	0.128	0.12838	0.12826	0.11937	0.11889	0.11963	0.12226	0.12256	0.12238	0.11974	0.11934	0.11937	0.12674	0.12709	0.12741	0.12258	0.12395	0.12299	0.12715	0.12969	0.13058	0.14086	0.14068	0.14077	0.13995
9564	0.12762	0.1285	0.12857	0.1263	0.12627	0.12906	0.12293	0.12331	0.12429	0.13166	0.13254	0.13207	0.12981	0.13116	0.13101	0.12765	0.12813	0.12994	0.12559	0.12556	0.12571	0.12376	0.1249	0.12506	0.12763	0.12799	0.12809	0.11926	0.11868	0.11942	0.12211	0.12255	0.12226	0.11976	0.11897	0.11909	0.12653	0.12677	0.12718	0.12235	0.12361	0.12275	0.12689	0.12948	0.1304	0.14048	0.14041	0.14038	0.13975
9560	0.12745	0.12836	0.12837	0.12586	0.12598	0.1289	0.12275	0.12312	0.12398	0.13148	0.13232	0.132	0.12961	0.13101	0.13072	0.12747	0.12795	0.12968	0.12543	0.12551	0.12556	0.12351	0.1246	0.12485	0.12734	0.12763	0.12778	0.11913	0.11845	0.11913	0.12202	0.12251	0.12206	0.11968	0.11865	0.11889	0.12649	0.12654	0.12704	0.12222	0.12348	0.12266	0.12673	0.12934	0.13025	0.14018	0.14021	0.14011	0.13964
9556	0.12743	0.12821	0.12824	0.12564	0.1259	0.12876	0.12266	0.123	0.12389	0.13136	0.13225	0.13201	0.12947	0.13101	0.13054	0.12721	0.12785	0.12958	0.12528	0.12549	0.12544	0.12339	0.12441	0.12462	0.12726	0.12755	0.12759	0.11906	0.11833	0.11903	0.12208	0.12244	0.12197	0.11962	0.11849	0.11874	0.1264	0.12646	0.12701	0.12224	0.12346	0.12267	0.12672	0.12931	0.13016	0.14006	0.14004	0.14005	0.13959
9552	0.12741	0.12803	0.12816	0.12566	0.12592	0.12868	0.12265	0.12293	0.1239	0.13132	0.13225	0.13198	0.1294	0.13109	0.13056	0.12707	0.12783	0.12967	0.12524	0.12551	0.12538	0.12345	0.12436	0.12453	0.12731	0.12762	0.12765	0.11899	0.11831	0.1191	0.12213	0.12236	0.12196	0.11955	0.1185	0.11861	0.12625	0.12649	0.12703	0.12229	0.12337	0.12258	0.12678	0.12928	0.13008	0.14008	0.13989	0.1401	0.13948
9548	0.12729	0.12782	0.12807	0.12573	0.12583	0.12864	0.12259	0.12287	0.12383	0.13129	0.13217	0.13191	0.12934	0.1311	0.13064	0.12708	0.12779	0.12972	0.12526	0.12552	0.12532	0.12351	0.1244	0.12453	0.12739	0.12763	0.12772	0.11888	0.11823	0.11909	0.12198	0.12217	0.12182	0.11939	0.11857	0.11859	0.12618	0.1265	0.12699	0.12227	0.12324	0.12239	0.12678	0.12918	0.13	0.14007	0.13979	0.14013	0.13931
9544	0.12715	0.12773	0.12799	0.12577	0.12565	0.12852	0.12248	0.12277	0.12373	0.13128	0.13206	0.13186	0.12925	0.131	0.13064	0.12711	0.12765	0.12964	0.12521	0.12546	0.12531	0.12344	0.12449	0.12447	0.1274	0.1276	0.12768	0.11876	0.11808	0.11894	0.12171	0.12185	0.12161	0.11922	0.11857	0.11863	0.1261	0.12647	0.12685	0.12216	0.12316	0.12223	0.12666	0.12909	0.12991	0.13992	0.13973	0.14	0.13906
9540	0.12715	0.12777	0.12793	0.1258	0.1256	0.12842	0.1224	0.12266	0.12366	0.13131	0.13195	0.13182	0.12915	0.1309	0.13058	0.12707	0.1275	0.12955	0.12505	0.12535	0.12531	0.12339	0.12459	0.12432	0.12731	0.12757	0.12766	0.1187	0.11803	0.11881	0.1216	0.12165	0.12153	0.11913	0.11847	0.11861	0.12595	0.12643	0.12666	0.12197	0.12316	0.12209	0.12646	0.129	0.12978	0.13967	0.13965	0.13976	0.13877
9536	0.12723	0.12779	0.12781	0.12578	0.12565	0.1284	0.12233	0.1226	0.12364	0.13131	0.13183	0.13174	0.12905	0.13079	0.13054	0.12697	0.12747	0.12951	0.12486	0.12527	0.12524	0.12344	0.12453	0.12421	0.12719	0.12757	0.12763	0.11867	0.11803	0.11872	0.12162	0.12172	0.12152	0.11904	0.11843	0.11857	0.12584	0.12642	0.12646	0.12178	0.12314	0.12196	0.12628	0.12883	0.12963	0.13947	0.13952	0.13966	0.13854
9532	0.12729	0.12773	0.12765	0.12572	0.12563	0.12835	0.12227	0.12264	0.12364	0.13116	0.13181	0.13163	0.12904	0.13064	0.13052	0.12685	0.12747	0.12951	0.12469	0.12526	0.1252	0.12344	0.12438	0.12411	0.12715	0.12759	0.12755	0.11864	0.11795	0.11857	0.12161	0.12183	0.12151	0.11894	0.11838	0.11849	0.12576	0.12642	0.1263	0.12167	0.12302	0.12191	0.1262	0.12865	0.12955	0.13932	0.13939	0.1397	0.13848
9528	0.12721	0.12766	0.12754	0.12562	0.1255	0.1282	0.12219	0.12266	0.12358	0.13088	0.13181	0.13147	0.12907	0.13052	0.13041	0.12672	0.12736	0.12945	0.12453	0.12523	0.12516	0.12329	0.12427	0.12402	0.12715	0.12755	0.12753	0.11861	0.11786	0.11842	0.12156	0.12181	0.12148	0.11894	0.11818	0.11834	0.12563	0.12637	0.12619	0.12165	0.12276	0.12189	0.12618	0.12859	0.12945	0.13921	0.13924	0.13967	0.13858
9524	0.127	0.1276	0.12747	0.12538	0.12537	0.12807	0.12208	0.12258	0.12344	0.13067	0.13171	0.13129	0.12899	0.13042	0.13014	0.12655	0.12721	0.12932	0.12445	0.1251	0.12505	0.12301	0.12418	0.12408	0.12712	0.12741	0.12755	0.11859	0.11791	0.11842	0.12152	0.12174	0.12148	0.11906	0.11793	0.11823	0.12549	0.12618	0.12615	0.12161	0.12252	0.12179	0.12615	0.12854	0.12922	0.13915	0.13903	0.1395	0.13863
9520	0.12677	0.12755	0.12746	0.12509	0.12532	0.12805	0.12193	0.12251	0.12338	0.13069	0.13162	0.13126	0.1289	0.13035	0.12996	0.12651	0.12723	0.12924	0.1245	0.12494	0.12493	0.12279	0.1241	0.12428	0.12708	0.12732	0.12754	0.11853	0.11799	0.11851	0.12144	0.12167	0.12145	0.11905	0.1178	0.1182	0.12545	0.12594	0.1261	0.1215	0.12246	0.12165	0.12613	0.12839	0.12905	0.13914	0.1389	0.1393	0.13856
9516	0.12664	0.12749	0.12746	0.12488	0.12536	0.12811	0.12183	0.12244	0.1234	0.1308	0.13159	0.13139	0.12895	0.13035	0.12997	0.12665	0.12736	0.12922	0.12459	0.12489	0.12476	0.12276	0.12409	0.12434	0.12704	0.12732	0.12751	0.11841	0.11791	0.11851	0.12127	0.12158	0.12126	0.11883	0.11786	0.11819	0.1255	0.12574	0.12595	0.1214	0.12247	0.12155	0.12612	0.12832	0.1291	0.13907	0.13887	0.13916	0.13843
9512	0.12668	0.12748	0.12742	0.12486	0.12537	0.12823	0.12183	0.12232	0.12338	0.13084	0.13151	0.13148	0.12901	0.13036	0.13001	0.12679	0.12736	0.12913	0.12463	0.12491	0.12466	0.1229	0.12406	0.12426	0.12699	0.12725	0.12747	0.11822	0.11771	0.1184	0.12115	0.1215	0.12105	0.11862	0.11798	0.11817	0.12553	0.12554	0.1258	0.12132	0.12242	0.12149	0.12599	0.12835	0.12922	0.13893	0.13877	0.13908	0.13826
9508	0.12669	0.12748	0.12729	0.12495	0.12527	0.12826	0.12186	0.12219	0.12332	0.13077	0.1314	0.13135	0.12895	0.13029	0.1299	0.12674	0.1272	0.12895	0.12457	0.12488	0.12473	0.12296	0.12395	0.12414	0.12698	0.12713	0.12734	0.11795	0.11755	0.11816	0.12111	0.12135	0.12099	0.1184	0.11792	0.11809	0.1254	0.12542	0.1257	0.12127	0.12233	0.12138	0.12578	0.1283	0.12915	0.13884	0.13864	0.13889	0.13802
9504	0.12652	0.1273	0.1271	0.12499	0.12507	0.128	0.12173	0.122	0.1232	0.13064	0.13127	0.13106	0.12878	0.13013	0.12963	0.12649	0.12697	0.12882	0.1244	0.12468	0.12473	0.12284	0.12381	0.12397	0.12696	0.12704	0.12714	0.11777	0.11744	0.1179	0.12101	0.12109	0.12087	0.11813	0.11771	0.11788	0.12512	0.1254	0.12559	0.12113	0.12226	0.12125	0.12553	0.1281	0.12892	0.13874	0.13845	0.13853	0.13775
9500	0.12632	0.12692	0.12693	0.1249	0.12487	0.12764	0.12143	0.12173	0.12301	0.13044	0.13109	0.13078	0.12857	0.13	0.12938	0.12621	0.12673	0.12876	0.12422	0.12443	0.12447	0.12265	0.12361	0.12385	0.1268	0.12692	0.12696	0.11759	0.1173	0.11776	0.12086	0.12087	0.12061	0.11797	0.1176	0.11767	0.12489	0.12539	0.12557	0.12086	0.12221	0.12119	0.12532	0.12783	0.12877	0.13851	0.13823	0.1382	0.13755
9496	0.12624	0.12664	0.12684	0.1247	0.12479	0.12749	0.12121	0.12156	0.12285	0.13026	0.13092	0.13066	0.12837	0.12989	0.12936	0.1261	0.12664	0.12869	0.12411	0.12439	0.12425	0.12259	0.12341	0.12375	0.12655	0.1269	0.12685	0.11732	0.11713	0.11774	0.12071	0.12072	0.12046	0.11793	0.11763	0.11759	0.12486	0.12529	0.12565	0.12073	0.12218	0.12111	0.12526	0.12766	0.12865	0.13828	0.13818	0.13809	0.13749
9492	0.12624	0.12657	0.12675	0.12448	0.12472	0.12743	0.12114	0.12164	0.12276	0.13016	0.1308	0.13066	0.12824	0.12976	0.12941	0.12608	0.12673	0.12857	0.12406	0.12445	0.12436	0.12257	0.12336	0.12363	0.12637	0.12693	0.12681	0.11724	0.11702	0.11776	0.12069	0.12069	0.12046	0.11793	0.11758	0.11754	0.12485	0.12511	0.12565	0.12076	0.12208	0.12094	0.1253	0.12759	0.12842	0.13812	0.13821	0.13812	0.13752
9488	0.12614	0.1266	0.12663	0.12437	0.12462	0.12727	0.12116	0.12179	0.12268	0.13	0.13074	0.13065	0.12814	0.1297	0.12939	0.12601	0.12685	0.12844	0.12406	0.12442	0.12456	0.12252	0.1234	0.12352	0.12631	0.12682	0.12679	0.11742	0.11698	0.11775	0.12075	0.12079	0.12051	0.11801	0.11735	0.11738	0.1247	0.12489	0.12547	0.12073	0.12184	0.12073	0.12526	0.12751	0.1282	0.13795	0.13805	0.13801	0.13744
9484	0.12596	0.12663	0.12657	0.12435	0.12456	0.12705	0.12118	0.12179	0.12264	0.12984	0.13074	0.13063	0.12811	0.12968	0.12936	0.12591	0.12681	0.12833	0.12404	0.12434	0.12449	0.12245	0.12338	0.12344	0.12626	0.12664	0.12678	0.11751	0.11693	0.11768	0.12062	0.1209	0.1205	0.11802	0.11707	0.11717	0.1245	0.12463	0.12521	0.12058	0.12154	0.12047	0.12513	0.12746	0.12811	0.13779	0.13771	0.1377	0.13717
9480	0.12578	0.12653	0.12657	0.12429	0.12452	0.1269	0.12117	0.12166	0.12261	0.12981	0.13074	0.13057	0.12809	0.12956	0.12936	0.12582	0.12658	0.12823	0.12395	0.12427	0.12426	0.12232	0.1233	0.12345	0.12622	0.1266	0.12677	0.11734	0.11677	0.11757	0.12034	0.12076	0.12032	0.11783	0.11696	0.11705	0.12441	0.12454	0.12499	0.12044	0.12133	0.12025	0.12498	0.12746	0.12813	0.13765	0.13747	0.13751	0.13695
9476	0.12561	0.12636	0.12649	0.12415	0.1244	0.12679	0.12112	0.12153	0.12242	0.12984	0.13063	0.13039	0.12797	0.12941	0.1293	0.12568	0.12637	0.12812	0.12387	0.12423	0.1241	0.12214	0.12317	0.12342	0.12618	0.1266	0.1267	0.11719	0.11659	0.11745	0.12016	0.1205	0.12006	0.11762	0.11703	0.11707	0.12444	0.12467	0.12489	0.12038	0.12128	0.12027	0.1249	0.12733	0.12807	0.13756	0.13747	0.13755	0.13693
9472	0.12546	0.12623	0.1263	0.12407	0.12421	0.1267	0.12101	0.12145	0.12218	0.12981	0.13048	0.13019	0.12785	0.12937	0.12911	0.12547	0.12627	0.12803	0.12388	0.12417	0.12402	0.12204	0.12304	0.12328	0.12603	0.12647	0.12657	0.11724	0.11654	0.11733	0.12016	0.12039	0.11997	0.11758	0.11712	0.11713	0.12444	0.12478	0.12485	0.12036	0.12134	0.12038	0.12483	0.12707	0.12793	0.1375	0.13756	0.13753	0.13693
9468	0.12542	0.12619	0.12614	0.12412	0.12406	0.12669	0.12089	0.12136	0.12215	0.12971	0.13046	0.13014	0.12778	0.12934	0.12895	0.12531	0.12614	0.128	0.12393	0.12405	0.12405	0.12201	0.12304	0.12317	0.12587	0.12632	0.12647	0.11729	0.11653	0.11725	0.1202	0.12041	0.12005	0.1176	0.11716	0.11707	0.12432	0.12475	0.12482	0.12031	0.12141	0.1204	0.12472	0.12693	0.12789	0.13743	0.1376	0.13739	0.13681
9464	0.12548	0.12618	0.12611	0.12418	0.12405	0.12671	0.12084	0.12129	0.1222	0.12961	0.13049	0.13026	0.12769	0.1293	0.1289	0.12531	0.12607	0.12801	0.12393	0.12396	0.12414	0.12202	0.12305	0.12318	0.12585	0.12632	0.12645	0.11718	0.11646	0.11714	0.12011	0.12042	0.12007	0.11753	0.1171	0.11693	0.12412	0.12459	0.12471	0.12019	0.12133	0.12036	0.12459	0.12697	0.1279	0.13728	0.13754	0.13723	0.13655
9460	0.12551	0.12617	0.12618	0.12407	0.12407	0.12669	0.12073	0.1212	0.12208	0.12958	0.13043	0.13033	0.1276	0.12929	0.12881	0.12538	0.12613	0.12796	0.1239	0.12393	0.12416	0.12202	0.12295	0.12322	0.12592	0.12642	0.12641	0.117	0.11627	0.11696	0.11987	0.12029	0.11994	0.11735	0.11695	0.11686	0.12393	0.12438	0.12452	0.11999	0.12112	0.12025	0.12446	0.12699	0.12781	0.13711	0.13734	0.1371	0.13622
9456	0.12544	0.12609	0.12622	0.1238	0.12401	0.1266	0.12048	0.121	0.1219	0.12955	0.13023	0.13022	0.12756	0.12921	0.12862	0.12533	0.1261	0.1278	0.12383	0.12383	0.12399	0.12194	0.1228	0.12317	0.12589	0.12638	0.12631	0.11685	0.11602	0.1168	0.11961	0.12007	0.11966	0.11718	0.1168	0.11688	0.12383	0.12423	0.12437	0.1198	0.12096	0.12006	0.12436	0.12688	0.12758	0.13706	0.13712	0.13701	0.13602
9452	0.12538	0.12595	0.12613	0.1236	0.12391	0.12651	0.12023	0.12078	0.12183	0.12944	0.13	0.13	0.12748	0.12896	0.12848	0.12519	0.12593	0.12764	0.1237	0.12368	0.12368	0.12173	0.12274	0.12299	0.12575	0.12619	0.12625	0.11675	0.11587	0.11671	0.11947	0.1199	0.11935	0.11705	0.11669	0.11694	0.1238	0.12417	0.12436	0.11975	0.12087	0.11991	0.12432	0.12671	0.12737	0.13706	0.13699	0.137	0.13604
9448	0.12537	0.12584	0.12594	0.12356	0.12384	0.12648	0.12024	0.12068	0.12184	0.12932	0.12986	0.12981	0.12738	0.12874	0.12848	0.12514	0.12581	0.12757	0.12358	0.12363	0.12349	0.12149	0.12274	0.12278	0.12568	0.1261	0.12629	0.11671	0.11582	0.1166	0.11944	0.11981	0.11922	0.11698	0.11664	0.11697	0.12379	0.12414	0.12439	0.1198	0.12083	0.1199	0.1243	0.12658	0.12732	0.137	0.13698	0.13701	0.1361
9444	0.12528	0.12577	0.12573	0.12358	0.12374	0.12639	0.12037	0.12063	0.12177	0.12921	0.12981	0.12969	0.12727	0.12871	0.12846	0.12516	0.12573	0.12755	0.12345	0.1236	0.1235	0.12135	0.12267	0.12263	0.12566	0.12614	0.12625	0.1167	0.1158	0.1165	0.11944	0.11975	0.1193	0.11701	0.11663	0.11691	0.12378	0.12413	0.12436	0.11982	0.1209	0.11994	0.12431	0.12648	0.12731	0.13687	0.13696	0.13697	0.13605
9440	0.12507	0.12563	0.12554	0.12355	0.12353	0.12616	0.12034	0.12057	0.12163	0.12898	0.12972	0.12956	0.12711	0.12876	0.12832	0.12507	0.12555	0.12743	0.12325	0.12349	0.12355	0.12136	0.12253	0.12251	0.12554	0.12611	0.12601	0.11664	0.11576	0.11654	0.1194	0.11963	0.11948	0.11708	0.11661	0.11685	0.12379	0.12411	0.1243	0.11978	0.12101	0.11986	0.12435	0.12631	0.12714	0.13679	0.13684	0.13686	0.13595
9436	0.12493	0.12545	0.12541	0.12349	0.1234	0.12602	0.1202	0.12056	0.12154	0.12874	0.12956	0.12942	0.12695	0.12874	0.12818	0.12486	0.12538	0.12725	0.1231	0.12338	0.12352	0.12145	0.12247	0.12244	0.1254	0.126	0.12579	0.11653	0.1157	0.11667	0.11933	0.11949	0.11956	0.11707	0.11652	0.1168	0.12375	0.12404	0.12424	0.11966	0.12096	0.11969	0.1243	0.12607	0.12691	0.13671	0.13662	0.1367	0.1358
9432	0.12491	0.12526	0.12533	0.12342	0.12342	0.12606	0.12009	0.12057	0.12155	0.12865	0.1294	0.12929	0.12686	0.12861	0.12812	0.12468	0.1253	0.12708	0.12306	0.12336	0.12344	0.12151	0.1225	0.12245	0.12537	0.12587	0.12577	0.11643	0.11557	0.11667	0.1193	0.11942	0.11952	0.11694	0.11634	0.11665	0.12354	0.12386	0.12411	0.11946	0.12074	0.11953	0.12414	0.12588	0.12679	0.13651	0.13637	0.13643	0.13561
9428	0.12484	0.12506	0.12522	0.12328	0.12335	0.12604	0.11992	0.12046	0.12149	0.12859	0.12929	0.12915	0.12676	0.1284	0.12802	0.12458	0.12519	0.12688	0.12293	0.12332	0.12328	0.12147	0.12246	0.12244	0.12526	0.12567	0.12576	0.11635	0.11543	0.11656	0.11929	0.11945	0.11944	0.11678	0.11616	0.11645	0.12322	0.12365	0.12395	0.11925	0.12048	0.11943	0.12401	0.12577	0.12672	0.13622	0.13617	0.13614	0.13544
9424	0.12466	0.12498	0.12509	0.12313	0.12314	0.12588	0.11973	0.12026	0.12128	0.12846	0.12925	0.12904	0.12666	0.12828	0.1279	0.12453	0.12511	0.12671	0.12274	0.12327	0.1231	0.12132	0.12236	0.12239	0.12503	0.12547	0.12564	0.11629	0.11536	0.11646	0.11923	0.11947	0.11934	0.11663	0.11609	0.11635	0.12301	0.12348	0.12385	0.11917	0.1203	0.11942	0.12392	0.12573	0.12666	0.13603	0.13602	0.13603	0.13534
9420	0.12452	0.12509	0.12507	0.12305	0.12304	0.12577	0.11974	0.12017	0.12112	0.12845	0.12926	0.12909	0.12669	0.1283	0.12794	0.12451	0.12518	0.12671	0.12274	0.12333	0.12302	0.12118	0.12232	0.12243	0.1249	0.12537	0.12556	0.11625	0.11537	0.11633	0.11915	0.11942	0.1192	0.11654	0.11609	0.11631	0.12303	0.12338	0.12383	0.11918	0.12019	0.11946	0.12379	0.12576	0.12662	0.13606	0.13586	0.13608	0.13526
9416	0.12448	0.12514	0.12508	0.12293	0.12299	0.12573	0.11984	0.12014	0.12105	0.12852	0.12921	0.12915	0.12672	0.12821	0.12801	0.12446	0.12522	0.12675	0.12284	0.12334	0.12297	0.12111	0.12229	0.12244	0.1249	0.12527	0.12553	0.11617	0.11536	0.11612	0.11912	0.11934	0.11903	0.11653	0.11606	0.11626	0.12309	0.12332	0.12377	0.11913	0.12013	0.1194	0.12364	0.12572	0.12651	0.13612	0.13577	0.13612	0.13514
9412	0.12444	0.12498	0.12493	0.12262	0.12285	0.12557	0.11969	0.12	0.12097	0.1285	0.12905	0.12903	0.12655	0.12796	0.12789	0.12434	0.12503	0.12669	0.12275	0.12317	0.12288	0.12105	0.1222	0.12225	0.12484	0.1252	0.12542	0.11607	0.11533	0.116	0.11914	0.11928	0.11885	0.11653	0.11594	0.11615	0.12302	0.12321	0.12359	0.11893	0.12006	0.11917	0.12349	0.12552	0.12635	0.13601	0.13573	0.13602	0.13491
9408	0.12431	0.12477	0.12473	0.12236	0.12273	0.1253	0.11935	0.11985	0.12084	0.12842	0.12886	0.12879	0.12631	0.12782	0.1277	0.12426	0.12483	0.12661	0.12257	0.12292	0.12279	0.12097	0.12209	0.12204	0.12475	0.12518	0.1253	0.11595	0.11526	0.11597	0.11906	0.11923	0.1187	0.11641	0.11581	0.11596	0.12285	0.12307	0.12335	0.11866	0.11996	0.11889	0.12332	0.12532	0.12622	0.13576	0.13566	0.13581	0.13471
9404	0.12413	0.12458	0.12459	0.12232	0.12259	0.12507	0.11913	0.11972	0.12069	0.12829	0.12871	0.12854	0.12619	0.12783	0.12764	0.12419	0.12474	0.12655	0.12239	0.12274	0.12272	0.12091	0.12193	0.12199	0.12471	0.12512	0.12522	0.11583	0.11518	0.11589	0.11883	0.11909	0.11864	0.11622	0.11573	0.1158	0.12266	0.12295	0.12316	0.11848	0.11986	0.11873	0.12319	0.12524	0.12613	0.13552	0.13556	0.13556	0.13467
9400	0.12403	0.12448	0.12452	0.12238	0.12246	0.12494	0.11909	0.11957	0.12054	0.12817	0.12863	0.12838	0.12621	0.12782	0.12772	0.12409	0.12475	0.1265	0.12231	0.1227	0.12264	0.12081	0.12176	0.12209	0.12474	0.12506	0.12515	0.11577	0.11513	0.11583	0.11862	0.11884	0.11868	0.11608	0.11567	0.11572	0.12255	0.12285	0.12307	0.11846	0.11978	0.11868	0.12314	0.12527	0.12609	0.13544	0.13547	0.13536	0.13475
9396	0.12403	0.12454	0.12449	0.12242	0.1224	0.12488	0.11909	0.11951	0.12043	0.12815	0.12859	0.12839	0.12626	0.12776	0.12774	0.12398	0.12475	0.12646	0.1224	0.12273	0.1226	0.12069	0.12168	0.12214	0.12478	0.12508	0.12511	0.11577	0.11508	0.11581	0.11852	0.11868	0.11864	0.11603	0.11564	0.11568	0.12257	0.12275	0.12308	0.11857	0.11975	0.11868	0.12308	0.12535	0.12603	0.13551	0.13538	0.13525	0.13481
9392	0.124	0.12463	0.12447	0.12242	0.12228	0.12488	0.11902	0.11952	0.1203	0.12818	0.1285	0.12846	0.12616	0.12767	0.12752	0.12392	0.12462	0.12636	0.12245	0.12274	0.12258	0.12064	0.12167	0.12201	0.12468	0.12503	0.12514	0.1158	0.11504	0.11576	0.11849	0.11874	0.11848	0.11602	0.11564	0.11562	0.12265	0.12271	0.12313	0.1186	0.11977	0.11863	0.123	0.1253	0.12587	0.13552	0.1353	0.13517	0.1348
9388	0.1239	0.12456	0.12442	0.12241	0.12221	0.12488	0.119	0.11948	0.12022	0.1282	0.12837	0.12844	0.126	0.12761	0.12725	0.12388	0.12447	0.12626	0.12231	0.12271	0.12248	0.12067	0.12168	0.12183	0.12451	0.12493	0.12517	0.11572	0.115	0.11568	0.11847	0.1188	0.11833	0.11597	0.11553	0.1155	0.12263	0.1227	0.12312	0.11848	0.11972	0.11854	0.12298	0.12516	0.12578	0.13536	0.13525	0.13508	0.13465
9384	0.1238	0.12435	0.12435	0.12239	0.12229	0.12485	0.11905	0.11941	0.12025	0.12812	0.1283	0.12836	0.12595	0.12755	0.1272	0.12384	0.12445	0.12621	0.12215	0.12264	0.1224	0.12064	0.12165	0.12173	0.12443	0.12492	0.12513	0.11558	0.11496	0.11563	0.11843	0.11874	0.11824	0.11581	0.11536	0.11531	0.12245	0.12262	0.12301	0.1183	0.11955	0.11846	0.12285	0.12512	0.12582	0.13519	0.13512	0.13499	0.13435
9380	0.12382	0.12414	0.12426	0.12227	0.12234	0.12479	0.11899	0.11934	0.12025	0.12791	0.12833	0.1283	0.12588	0.12744	0.12729	0.12378	0.12444	0.12612	0.12209	0.1225	0.12246	0.12061	0.12156	0.12168	0.12445	0.12494	0.12504	0.11555	0.11495	0.1156	0.11837	0.11873	0.11823	0.11566	0.1152	0.11511	0.12221	0.12246	0.12277	0.11811	0.11932	0.11839	0.1226	0.1251	0.12579	0.13505	0.13488	0.13492	0.13405
9376	0.12384	0.12406	0.12415	0.12206	0.12222	0.12469	0.1188	0.11924	0.12016	0.12773	0.12837	0.1282	0.12572	0.12729	0.12728	0.12365	0.12432	0.12597	0.12208	0.12234	0.12246	0.12057	0.1215	0.12165	0.12445	0.12486	0.12487	0.11552	0.11492	0.11547	0.11831	0.11871	0.11818	0.11563	0.115	0.11502	0.12206	0.12236	0.1225	0.11798	0.11909	0.11831	0.12248	0.12495	0.12559	0.13488	0.1346	0.13482	0.1338
9372	0.12372	0.12402	0.12402	0.12193	0.12201	0.12458	0.1186	0.11914	0.12011	0.12767	0.12834	0.12801	0.12561	0.12717	0.12712	0.12345	0.1242	0.12584	0.122	0.12228	0.12236	0.12044	0.12146	0.12162	0.12441	0.12474	0.12474	0.1153	0.1148	0.11527	0.11822	0.11857	0.11809	0.11563	0.11482	0.11502	0.12201	0.12233	0.12227	0.11796	0.11894	0.11819	0.12246	0.12474	0.12539	0.13463	0.13438	0.13467	0.13364
9368	0.1235	0.12398	0.12393	0.12193	0.12187	0.12448	0.11848	0.11911	0.12008	0.12764	0.12831	0.12783	0.12556	0.1271	0.12694	0.12329	0.12416	0.12576	0.12186	0.12227	0.1223	0.12032	0.12134	0.12154	0.12436	0.12465	0.12474	0.11507	0.11464	0.1151	0.11808	0.11839	0.11797	0.11559	0.11474	0.115	0.12188	0.12215	0.12214	0.11788	0.11887	0.11803	0.12235	0.12463	0.12522	0.13436	0.13425	0.1345	0.13358
9364	0.12342	0.12399	0.12393	0.12193	0.1219	0.12444	0.11851	0.11906	0.12002	0.1276	0.12831	0.12781	0.12553	0.12707	0.12686	0.12331	0.12414	0.12574	0.12183	0.12224	0.1223	0.12031	0.12123	0.12142	0.12425	0.12464	0.12476	0.11492	0.1145	0.11496	0.11789	0.11824	0.11782	0.11554	0.11465	0.11485	0.12169	0.12184	0.12208	0.11766	0.11874	0.11789	0.12212	0.12463	0.12517	0.13416	0.13417	0.13422	0.13351
9360	0.12349	0.12399	0.12396	0.12185	0.12194	0.12456	0.11857	0.11891	0.11995	0.12757	0.12833	0.12786	0.12553	0.12702	0.12683	0.12339	0.12414	0.12574	0.12196	0.12226	0.12227	0.12029	0.1212	0.12138	0.12414	0.12466	0.12468	0.11486	0.11436	0.11485	0.11776	0.11815	0.11775	0.11546	0.11458	0.1147	0.12159	0.12172	0.12209	0.1175	0.11863	0.11787	0.12196	0.12465	0.12525	0.13414	0.13412	0.13402	0.13341
9356	0.12343	0.12387	0.12387	0.12169	0.12188	0.12467	0.11851	0.11878	0.11988	0.12752	0.12832	0.1278	0.12555	0.12695	0.12682	0.12336	0.12414	0.12571	0.12207	0.12227	0.12221	0.12026	0.12121	0.12135	0.12414	0.12459	0.12451	0.1149	0.11423	0.11484	0.11774	0.11814	0.11775	0.11535	0.11462	0.1147	0.12164	0.12181	0.12222	0.11759	0.11864	0.11788	0.12199	0.12458	0.12524	0.13422	0.13414	0.13409	0.1333
9352	0.12324	0.12367	0.12374	0.12153	0.12179	0.12457	0.11836	0.11871	0.11976	0.1274	0.12822	0.12765	0.12557	0.12696	0.12679	0.12325	0.12409	0.12556	0.12199	0.12218	0.12212	0.12023	0.12121	0.12124	0.12415	0.12442	0.12437	0.11496	0.11414	0.11489	0.11776	0.11811	0.11772	0.11521	0.11466	0.11472	0.12166	0.12186	0.12225	0.11769	0.1186	0.11778	0.12205	0.12441	0.12502	0.13416	0.13411	0.13416	0.13318
9348	0.12312	0.12353	0.12366	0.12146	0.12171	0.12434	0.11825	0.11861	0.1196	0.12724	0.12807	0.12759	0.12555	0.12698	0.12667	0.12311	0.12398	0.12539	0.12178	0.1221	0.12201	0.12016	0.12119	0.12107	0.12409	0.12427	0.12427	0.11494	0.11408	0.11491	0.11773	0.11799	0.11769	0.11506	0.11463	0.11471	0.12157	0.12183	0.12211	0.11759	0.11848	0.11759	0.12205	0.12417	0.12484	0.13399	0.13405	0.13404	0.13313
9344	0.1231	0.1235	0.12362	0.12144	0.12166	0.12425	0.11822	0.11852	0.11954	0.12714	0.12794	0.12766	0.12551	0.12696	0.12657	0.12302	0.12392	0.12531	0.12164	0.12213	0.12197	0.12004	0.12113	0.12099	0.12405	0.12421	0.12428	0.11477	0.114	0.11488	0.11761	0.11779	0.11767	0.11493	0.11458	0.11471	0.12146	0.12179	0.12198	0.11744	0.11843	0.11748	0.12199	0.12397	0.12484	0.13387	0.13401	0.1339	0.13315
9340	0.1231	0.12349	0.12354	0.12138	0.12158	0.12422	0.1182	0.1185	0.11955	0.12717	0.12785	0.12776	0.12543	0.12691	0.12654	0.12297	0.12388	0.12532	0.1216	0.12219	0.12205	0.11988	0.12101	0.12097	0.12406	0.12431	0.12435	0.11451	0.11391	0.11473	0.11745	0.11764	0.11759	0.11482	0.11449	0.11466	0.12131	0.1217	0.12185	0.1173	0.1184	0.11744	0.12185	0.12391	0.12486	0.13375	0.13387	0.13381	0.1331
9336	0.12306	0.12344	0.12348	0.12125	0.12145	0.12414	0.11814	0.11851	0.11953	0.12719	0.12779	0.12777	0.12534	0.12681	0.12648	0.12294	0.12375	0.12532	0.12163	0.12218	0.12211	0.11979	0.12091	0.12096	0.12406	0.12439	0.12439	0.11437	0.11384	0.11452	0.11737	0.11758	0.11745	0.1147	0.11435	0.11452	0.12116	0.12157	0.12174	0.11719	0.11838	0.11734	0.12172	0.12389	0.12472	0.13365	0.13368	0.13374	0.13297
9332	0.12294	0.12336	0.12343	0.12115	0.12131	0.12406	0.11801	0.11846	0.11951	0.12707	0.12772	0.12765	0.12526	0.12668	0.12628	0.12284	0.12357	0.12524	0.12163	0.12208	0.12205	0.11981	0.12085	0.12087	0.12404	0.12426	0.12434	0.11441	0.1139	0.11443	0.11733	0.11757	0.11733	0.11467	0.11424	0.11442	0.12113	0.12151	0.12171	0.11712	0.11839	0.11721	0.12166	0.12383	0.12455	0.13365	0.13356	0.13373	0.13289
9328	0.12272	0.12326	0.12334	0.12113	0.12119	0.12393	0.11781	0.11832	0.11943	0.12682	0.12757	0.12743	0.1251	0.12655	0.12597	0.12263	0.12345	0.12515	0.12148	0.12187	0.12191	0.11976	0.12075	0.12072	0.12388	0.12398	0.12419	0.11447	0.11398	0.11444	0.11728	0.11751	0.11727	0.11474	0.11418	0.11441	0.12115	0.12145	0.12168	0.11702	0.11832	0.1171	0.1216	0.1237	0.12443	0.13371	0.13341	0.13371	0.1328
9324	0.12252	0.12317	0.12318	0.12112	0.12108	0.12368	0.11762	0.11816	0.1192	0.1266	0.1274	0.12722	0.12493	0.12645	0.12575	0.12244	0.12341	0.12517	0.12124	0.12163	0.12177	0.11959	0.12066	0.12061	0.12358	0.12376	0.124	0.11444	0.11393	0.11435	0.11719	0.11736	0.11721	0.11472	0.11418	0.11439	0.12106	0.12134	0.1216	0.11688	0.1181	0.117	0.12147	0.12359	0.1243	0.13367	0.13324	0.13355	0.13256
9320	0.12241	0.12312	0.12301	0.12102	0.12098	0.12341	0.11751	0.11806	0.11898	0.12647	0.12727	0.12709	0.12483	0.12639	0.12573	0.12236	0.12335	0.1252	0.12108	0.12144	0.12167	0.11942	0.12065	0.12056	0.12332	0.1237	0.12385	0.11436	0.11381	0.11416	0.11705	0.11724	0.11712	0.1146	0.11419	0.11428	0.12089	0.12127	0.12147	0.11678	0.11787	0.11695	0.1213	0.12353	0.12422	0.1334	0.1332	0.13333	0.13226
9316	0.12235	0.12305	0.12288	0.12083	0.12089	0.12329	0.1175	0.11797	0.11892	0.1264	0.12718	0.127	0.12473	0.12631	0.12577	0.12239	0.12322	0.12506	0.12106	0.12129	0.12153	0.11933	0.12066	0.1205	0.12322	0.12372	0.1238	0.1143	0.11374	0.11404	0.11693	0.11715	0.11702	0.11457	0.11407	0.11416	0.12076	0.12121	0.12131	0.11675	0.11771	0.11696	0.12115	0.12344	0.12422	0.13306	0.13325	0.13318	0.1321
9312	0.12231	0.12297	0.12281	0.12068	0.12085	0.12334	0.11754	0.11786	0.1189	0.12633	0.12716	0.12694	0.12462	0.12618	0.12577	0.12245	0.12311	0.12485	0.12112	0.12121	0.12139	0.11934	0.12056	0.12044	0.12323	0.12373	0.12381	0.1142	0.11369	0.11398	0.11685	0.11705	0.11698	0.11459	0.11384	0.11412	0.12069	0.12106	0.12117	0.11672	0.11766	0.11697	0.12108	0.12333	0.12419	0.13287	0.13321	0.13307	0.13209
9308	0.12228	0.12289	0.12276	0.12056	0.1208	0.1234	0.11758	0.11777	0.11878	0.12627	0.12714	0.12691	0.1246	0.12607	0.12573	0.12251	0.12309	0.12477	0.12114	0.1212	0.12132	0.1194	0.12039	0.12044	0.12323	0.12373	0.12382	0.11407	0.11363	0.11391	0.11678	0.11695	0.11698	0.11454	0.11368	0.11407	0.12063	0.12085	0.12109	0.11663	0.11768	0.1169	0.12106	0.12328	0.12408	0.13283	0.13305	0.1329	0.13212
9304	0.12218	0.12283	0.12269	0.12045	0.12067	0.12333	0.11758	0.11775	0.11862	0.12628	0.12704	0.12684	0.12459	0.12602	0.12563	0.12251	0.12313	0.12478	0.12106	0.1212	0.1213	0.11946	0.12026	0.12046	0.12322	0.12372	0.12376	0.11406	0.11357	0.11387	0.11672	0.11694	0.11698	0.11448	0.11367	0.11395	0.12056	0.12074	0.12106	0.11648	0.11769	0.11679	0.12102	0.12329	0.12396	0.13277	0.13285	0.13271	0.13206
9300	0.122	0.12274	0.12259	0.1204	0.12051	0.12319	0.11749	0.11772	0.11854	0.12629	0.12691	0.12669	0.12446	0.126	0.12553	0.12239	0.12311	0.12477	0.12095	0.12116	0.12125	0.11942	0.12021	0.12045	0.12321	0.12367	0.12361	0.11414	0.11347	0.11393	0.11667	0.11694	0.11697	0.11444	0.11372	0.11385	0.12052	0.12074	0.12104	0.11637	0.11766	0.11672	0.121	0.12328	0.1239	0.13266	0.13264	0.13263	0.13198
9296	0.12187	0.12261	0.12249	0.12035	0.12036	0.12307	0.11728	0.1176	0.11853	0.1262	0.12678	0.12651	0.12429	0.12596	0.1255	0.12214	0.12299	0.12464	0.12087	0.12108	0.12119	0.11925	0.12016	0.12038	0.12317	0.12354	0.12342	0.11409	0.11329	0.11397	0.11663	0.11682	0.11692	0.11435	0.11373	0.1138	0.12045	0.12071	0.12099	0.11633	0.11754	0.11666	0.12101	0.12314	0.12381	0.13252	0.1325	0.13263	0.13191
9292	0.12185	0.12248	0.12242	0.12022	0.12029	0.12298	0.11711	0.1175	0.11847	0.12608	0.12669	0.12639	0.12422	0.12589	0.12553	0.12192	0.12285	0.12447	0.12079	0.12104	0.12114	0.11909	0.12008	0.12033	0.12312	0.12342	0.12338	0.11393	0.11314	0.11394	0.11663	0.11667	0.11681	0.11427	0.11365	0.11375	0.1203	0.12059	0.12085	0.11628	0.11735	0.11658	0.12092	0.12285	0.12367	0.13235	0.13242	0.1326	0.13181
9288	0.1219	0.12244	0.1224	0.12011	0.12037	0.12297	0.1171	0.11752	0.11836	0.12607	0.12671	0.12637	0.1243	0.12582	0.1255	0.12187	0.12279	0.12439	0.12074	0.12111	0.12105	0.11909	0.12005	0.12032	0.12312	0.12339	0.12351	0.11385	0.11314	0.11395	0.11665	0.11662	0.11666	0.11426	0.1135	0.11367	0.1201	0.12043	0.12069	0.11621	0.11715	0.11648	0.12073	0.12264	0.12358	0.13221	0.13227	0.13246	0.13166
9284	0.12195	0.12246	0.12243	0.12015	0.12051	0.12305	0.11715	0.11757	0.11832	0.12616	0.12678	0.12641	0.12436	0.12578	0.12538	0.12192	0.12276	0.12436	0.12079	0.1212	0.12096	0.11918	0.1201	0.12031	0.12316	0.12345	0.12357	0.11389	0.11323	0.11398	0.11663	0.11667	0.11649	0.11426	0.11337	0.11361	0.11997	0.12027	0.12058	0.11613	0.11705	0.11639	0.12052	0.12265	0.12362	0.13218	0.13209	0.13219	0.13149
9280	0.12199	0.12249	0.12247	0.12027	0.12053	0.12309	0.11716	0.11756	0.11839	0.12625	0.12679	0.1265	0.12433	0.12578	0.12532	0.12195	0.12269	0.12434	0.12088	0.12117	0.12094	0.11923	0.1202	0.12029	0.12318	0.12362	0.12348	0.11393	0.11322	0.11393	0.11654	0.11676	0.11638	0.1142	0.11333	0.11364	0.11995	0.12017	0.12052	0.11607	0.11706	0.11632	0.12041	0.12278	0.12369	0.13222	0.13201	0.13195	0.13138
9276	0.12195	0.12246	0.12248	0.12033	0.12041	0.12302	0.11714	0.11756	0.11842	0.12627	0.12672	0.1266	0.12427	0.12577	0.12537	0.12197	0.1226	0.1244	0.1209	0.12106	0.12095	0.1192	0.12027	0.12025	0.12321	0.12379	0.12338	0.11388	0.11309	0.1138	0.11643	0.11673	0.11637	0.11406	0.11334	0.11363	0.11999	0.12019	0.12047	0.11609	0.11713	0.11626	0.12043	0.12286	0.12369	0.13222	0.13198	0.13185	0.13137
9272	0.12184	0.12234	0.12238	0.12026	0.12023	0.12287	0.11707	0.11757	0.11834	0.12618	0.12663	0.12657	0.12419	0.12567	0.1254	0.122	0.12249	0.12441	0.12084	0.12095	0.12094	0.11909	0.12023	0.12018	0.12322	0.12377	0.12334	0.1137	0.11293	0.11365	0.11634	0.11657	0.11635	0.11385	0.1133	0.11351	0.11994	0.12022	0.1204	0.1161	0.11714	0.11616	0.1204	0.12287	0.12356	0.13213	0.13194	0.13185	0.13132
9268	0.12165	0.12209	0.12217	0.12008	0.12004	0.12269	0.11696	0.11751	0.11818	0.12601	0.12651	0.12637	0.12407	0.12545	0.12523	0.12197	0.12234	0.12424	0.12072	0.12083	0.12092	0.1189	0.12007	0.1201	0.12311	0.12354	0.12332	0.11353	0.11285	0.1136	0.11629	0.11641	0.1163	0.11366	0.11329	0.11331	0.11977	0.12017	0.12029	0.11592	0.11704	0.11597	0.12027	0.12275	0.12332	0.13193	0.13184	0.13182	0.13116
9264	0.12145	0.12182	0.12201	0.11995	0.1199	0.12256	0.11686	0.11731	0.11804	0.12584	0.1264	0.12616	0.124	0.12529	0.12504	0.12185	0.12224	0.12404	0.12057	0.12076	0.12087	0.11876	0.1199	0.12003	0.12295	0.1233	0.12328	0.11344	0.11278	0.11356	0.11622	0.1163	0.11631	0.11357	0.11334	0.1132	0.11968	0.12013	0.12021	0.11563	0.11692	0.11582	0.12019	0.12252	0.12315	0.13171	0.13171	0.13181	0.13103
9260	0.12139	0.12173	0.12196	0.11991	0.11987	0.12254	0.11684	0.11711	0.118	0.12572	0.12638	0.12599	0.12403	0.12528	0.125	0.12171	0.12229	0.124	0.12047	0.12083	0.12082	0.11874	0.11981	0.12	0.12288	0.12317	0.12324	0.1133	0.11264	0.1134	0.11604	0.11614	0.11627	0.11355	0.11336	0.11329	0.11976	0.12021	0.12029	0.11548	0.11691	0.11584	0.12026	0.12235	0.12312	0.13169	0.13172	0.13187	0.13108
9256	0.12145	0.12179	0.12198	0.1199	0.11995	0.12255	0.11685	0.11706	0.11803	0.12565	0.1264	0.1259	0.12405	0.12533	0.12505	0.12166	0.1224	0.12401	0.1205	0.1209	0.12082	0.11879	0.11979	0.12005	0.12287	0.12315	0.1233	0.11313	0.11253	0.11324	0.11589	0.11605	0.11606	0.11357	0.11331	0.11344	0.11984	0.12029	0.1204	0.11552	0.11697	0.11595	0.1204	0.12235	0.12314	0.13178	0.13181	0.13185	0.13114
9252	0.12149	0.12189	0.12206	0.11989	0.12001	0.12253	0.11676	0.11705	0.11804	0.12565	0.12635	0.12592	0.12398	0.12539	0.12505	0.12169	0.12243	0.12402	0.12061	0.1208	0.12084	0.11885	0.11988	0.12005	0.12284	0.12318	0.12339	0.11305	0.11255	0.11325	0.11588	0.11612	0.11591	0.11359	0.11316	0.11343	0.11971	0.1202	0.1203	0.11558	0.1169	0.11595	0.12037	0.12239	0.12309	0.13175	0.13179	0.13171	0.13103
9248	0.12145	0.12197	0.12212	0.11983	0.11994	0.12248	0.11659	0.11697	0.11799	0.12563	0.1263	0.12597	0.12389	0.12539	0.12499	0.12167	0.12236	0.12406	0.12071	0.12071	0.12079	0.11883	0.12	0.11998	0.12273	0.12315	0.12333	0.11309	0.11264	0.11326	0.11591	0.1162	0.11597	0.11355	0.11296	0.11329	0.11947	0.11998	0.12009	0.11556	0.1167	0.11576	0.12016	0.12235	0.12295	0.1316	0.13164	0.13154	0.13083
9244	0.12132	0.12196	0.12202	0.1197	0.11976	0.12241	0.11644	0.11683	0.1179	0.12551	0.12624	0.12598	0.12379	0.12521	0.12493	0.12154	0.1222	0.12403	0.12066	0.12069	0.12068	0.11871	0.11994	0.11988	0.1226	0.12305	0.12313	0.11321	0.11272	0.11323	0.11599	0.11614	0.11603	0.11353	0.11287	0.11313	0.11936	0.1198	0.12	0.11547	0.11653	0.11556	0.12003	0.12218	0.12278	0.13144	0.13141	0.13135	0.13066
9240	0.12107	0.12182	0.1218	0.11949	0.1196	0.12229	0.11632	0.11669	0.11778	0.12538	0.12605	0.12586	0.12362	0.12494	0.12482	0.12138	0.12195	0.1238	0.12046	0.1206	0.12049	0.11856	0.11964	0.11966	0.12247	0.12289	0.12289	0.11327	0.11271	0.11325	0.11611	0.11595	0.11595	0.11352	0.1129	0.11304	0.11939	0.11971	0.12003	0.11533	0.11649	0.1155	0.11996	0.12198	0.12265	0.13133	0.13125	0.13117	0.13052
9236	0.12086	0.12165	0.12159	0.11921	0.11955	0.12207	0.11621	0.11665	0.11765	0.12532	0.1258	0.12567	0.12342	0.12479	0.12466	0.12123	0.12172	0.12359	0.12027	0.12045	0.12026	0.11853	0.11933	0.11943	0.12246	0.12278	0.12277	0.11322	0.11256	0.1132	0.11608	0.11574	0.11582	0.11355	0.11294	0.11297	0.11931	0.11958	0.12002	0.11521	0.11648	0.11544	0.1198	0.1219	0.12255	0.13125	0.13122	0.13107	0.13035
9232	0.12087	0.12164	0.12148	0.11909	0.11958	0.12189	0.11617	0.11668	0.1176	0.12538	0.12576	0.1256	0.12342	0.12479	0.12458	0.12118	0.12166	0.12361	0.12024	0.12039	0.12019	0.11856	0.11918	0.11946	0.12256	0.12281	0.12289	0.11311	0.11235	0.11302	0.1159	0.11564	0.11569	0.11358	0.11292	0.11284	0.11908	0.11941	0.1199	0.11519	0.11646	0.11532	0.11971	0.12195	0.12254	0.13115	0.13115	0.13099	0.13024
9228	0.12094	0.12172	0.12152	0.11923	0.11965	0.12193	0.11616	0.11668	0.11764	0.12546	0.12587	0.12562	0.12355	0.12485	0.12463	0.12123	0.12173	0.12369	0.12028	0.12048	0.1203	0.11856	0.11924	0.11962	0.12255	0.12292	0.12307	0.11294	0.11216	0.11281	0.11576	0.11558	0.11557	0.11348	0.11281	0.11274	0.11896	0.11932	0.11972	0.11517	0.11641	0.11522	0.11976	0.12199	0.12259	0.13097	0.131	0.13091	0.13017
9224	0.12087	0.12169	0.12156	0.1194	0.11967	0.12207	0.11617	0.11664	0.11761	0.12538	0.12585	0.12553	0.12355	0.1248	0.12469	0.12119	0.12184	0.12367	0.12025	0.12056	0.12042	0.11854	0.11947	0.11962	0.12238	0.123	0.12306	0.11276	0.11212	0.11275	0.11575	0.11555	0.11555	0.11327	0.11267	0.11274	0.11897	0.11928	0.11954	0.11516	0.11634	0.11518	0.11976	0.12195	0.12252	0.13079	0.13088	0.13085	0.13014
9220	0.12083	0.12155	0.12153	0.1194	0.11956	0.12207	0.11617	0.11658	0.11743	0.12524	0.12567	0.12541	0.1234	0.12467	0.12468	0.12102	0.12184	0.12356	0.12019	0.12051	0.12042	0.11847	0.11968	0.11952	0.12227	0.12298	0.1229	0.11276	0.11223	0.11287	0.11581	0.11558	0.11563	0.11316	0.11255	0.11275	0.11899	0.11921	0.11941	0.11517	0.11628	0.11519	0.11961	0.12192	0.12231	0.1307	0.13083	0.13075	0.13004
9216	0.1209	0.12145	0.12148	0.11934	0.11942	0.12195	0.11616	0.11646	0.11731	0.12517	0.12552	0.1254	0.12328	0.12466	0.12464	0.12094	0.12172	0.12345	0.12012	0.12042	0.12033	0.11837	0.11966	0.11951	0.12223	0.12284	0.12285	0.11288	0.11232	0.113	0.11575	0.11563	0.11571	0.11319	0.11251	0.11275	0.11901	0.11912	0.11941	0.11513	0.11622	0.11519	0.11937	0.12192	0.1222	0.13072	0.1308	0.1307	0.12984
9212	0.12093	0.12143	0.12145	0.1193	0.11928	0.1219	0.11614	0.11636	0.11734	0.12509	0.12548	0.12542	0.12326	0.12477	0.12456	0.12101	0.12151	0.12336	0.12006	0.12039	0.12024	0.11831	0.11947	0.11952	0.12223	0.12273	0.1229	0.11294	0.11225	0.11301	0.11562	0.11568	0.11573	0.11318	0.11255	0.11272	0.11902	0.11909	0.1195	0.11506	0.11613	0.11515	0.11925	0.12188	0.12227	0.13075	0.13074	0.13075	0.12975
9208	0.12081	0.12133	0.12127	0.11915	0.11909	0.12186	0.11602	0.11626	0.11734	0.12494	0.12544	0.12533	0.12317	0.1247	0.12437	0.12099	0.12129	0.12319	0.11999	0.12028	0.12018	0.11822	0.11927	0.11941	0.12217	0.12264	0.12276	0.11292	0.11209	0.11285	0.11553	0.11571	0.11561	0.11308	0.11255	0.11262	0.11891	0.1191	0.11951	0.11499	0.11598	0.11506	0.11927	0.1217	0.12226	0.13065	0.13062	0.13076	0.1298
9204	0.12059	0.12112	0.12102	0.11887	0.11891	0.12173	0.11583	0.11613	0.11726	0.12485	0.12538	0.12513	0.12302	0.12445	0.12412	0.12084	0.12113	0.12296	0.11986	0.12006	0.12008	0.11809	0.11913	0.11922	0.12202	0.12249	0.12248	0.11284	0.11199	0.11263	0.1155	0.11574	0.11544	0.11299	0.11251	0.11256	0.11876	0.11913	0.11934	0.11492	0.11587	0.115	0.11934	0.12146	0.12209	0.13048	0.1305	0.13068	0.12977
9200	0.12044	0.12101	0.121	0.11878	0.11891	0.1216	0.11574	0.11612	0.11719	0.12488	0.12543	0.12505	0.12294	0.12437	0.12399	0.12076	0.12117	0.12284	0.1198	0.11996	0.12001	0.11808	0.11912	0.11914	0.12197	0.12237	0.12238	0.11275	0.11199	0.11251	0.11551	0.11573	0.11543	0.11295	0.11244	0.11258	0.1187	0.11907	0.11913	0.11483	0.11583	0.11495	0.11932	0.12136	0.12199	0.1303	0.13046	0.13057	0.12967
9196	0.1204	0.12102	0.12114	0.11887	0.11902	0.12155	0.11575	0.1162	0.11707	0.12493	0.1255	0.12509	0.1229	0.12444	0.12398	0.12077	0.12128	0.12285	0.11981	0.12002	0.12004	0.11815	0.11909	0.11917	0.12199	0.12231	0.12246	0.11267	0.112	0.11248	0.11551	0.11564	0.11551	0.11293	0.11232	0.11259	0.11868	0.11891	0.11907	0.11478	0.11576	0.11488	0.11921	0.12129	0.12201	0.13014	0.1304	0.13043	0.12956
9192	0.12038	0.12099	0.12117	0.11884	0.11906	0.12155	0.11579	0.11618	0.11693	0.12489	0.12542	0.12505	0.12283	0.12442	0.12397	0.12072	0.12132	0.12289	0.11973	0.12002	0.1201	0.11814	0.11894	0.1192	0.12193	0.12227	0.12243	0.11257	0.11194	0.11246	0.11542	0.11549	0.11545	0.11286	0.11224	0.11252	0.11865	0.11877	0.11914	0.11475	0.11564	0.11483	0.11908	0.12113	0.122	0.13006	0.13029	0.13027	0.12941
9188	0.1203	0.12087	0.12107	0.11867	0.11902	0.12152	0.1158	0.11613	0.11687	0.12475	0.12528	0.12488	0.12278	0.12436	0.12393	0.12062	0.12131	0.1229	0.11963	0.11991	0.12006	0.11804	0.11877	0.11916	0.12188	0.12226	0.12228	0.11244	0.11189	0.11241	0.11527	0.11536	0.1153	0.11275	0.11228	0.11244	0.11863	0.11874	0.11913	0.11472	0.11558	0.11482	0.11908	0.12102	0.12189	0.13009	0.13022	0.13016	0.12932
9184	0.12018	0.12071	0.12099	0.11857	0.11893	0.12142	0.11569	0.11605	0.11688	0.12459	0.12515	0.12477	0.1228	0.12433	0.12383	0.12056	0.12125	0.12286	0.11962	0.1198	0.11992	0.11793	0.11874	0.1191	0.1219	0.12227	0.12216	0.11239	0.11184	0.11235	0.1152	0.11532	0.11521	0.11272	0.11235	0.11239	0.11862	0.11874	0.11905	0.1147	0.11563	0.11485	0.11917	0.12101	0.12173	0.13012	0.1302	0.13012	0.12931
9180	0.12013	0.12066	0.12094	0.11862	0.11889	0.12132	0.11553	0.11594	0.11686	0.12454	0.1251	0.1248	0.12285	0.1243	0.12369	0.12057	0.12119	0.12281	0.1197	0.11981	0.1198	0.11786	0.11887	0.11908	0.1219	0.12226	0.12214	0.11245	0.11175	0.11232	0.11522	0.11539	0.11515	0.11271	0.1123	0.11233	0.11859	0.1187	0.11901	0.1147	0.11569	0.11484	0.11916	0.12104	0.1216	0.13008	0.13012	0.13004	0.12924
9176	0.12019	0.12076	0.1209	0.11873	0.11892	0.12135	0.11544	0.11588	0.11684	0.12464	0.12514	0.12493	0.12288	0.1243	0.12368	0.12061	0.12121	0.12281	0.11977	0.11992	0.11977	0.11791	0.11906	0.11911	0.12192	0.12222	0.12218	0.1125	0.11168	0.11234	0.1152	0.11543	0.11507	0.11263	0.11213	0.11221	0.1185	0.11865	0.11897	0.11465	0.11568	0.11477	0.11904	0.12107	0.12157	0.12995	0.12999	0.1299	0.12912
9172	0.12024	0.12086	0.1209	0.1188	0.11891	0.12142	0.11548	0.11586	0.11684	0.12477	0.12521	0.12503	0.12283	0.12433	0.12382	0.12064	0.12125	0.12286	0.11979	0.11999	0.11977	0.11802	0.11915	0.11914	0.12198	0.12217	0.12228	0.11242	0.11162	0.11239	0.11509	0.11534	0.11497	0.11253	0.11199	0.11214	0.11839	0.11863	0.1189	0.11456	0.11562	0.1147	0.11894	0.12107	0.12161	0.12983	0.12988	0.1298	0.12907
9168	0.12021	0.12082	0.12093	0.11873	0.11883	0.12137	0.11552	0.11582	0.11681	0.12477	0.12522	0.12502	0.12275	0.12432	0.12393	0.12067	0.12119	0.12289	0.11968	0.11998	0.11977	0.11803	0.11908	0.11915	0.12205	0.12212	0.12237	0.11227	0.11155	0.11241	0.11497	0.11515	0.11485	0.11251	0.11191	0.11211	0.11825	0.11856	0.11882	0.11441	0.11553	0.1146	0.11888	0.12102	0.12164	0.12974	0.12981	0.12975	0.12905
9164	0.12019	0.12075	0.12087	0.11856	0.11871	0.12124	0.11545	0.11574	0.11677	0.12467	0.12511	0.12492	0.1227	0.12428	0.12392	0.12069	0.12107	0.12287	0.11956	0.11994	0.11981	0.11791	0.11897	0.11915	0.12202	0.12215	0.12238	0.11221	0.11154	0.11239	0.11499	0.11507	0.11481	0.11257	0.11187	0.11208	0.11804	0.11838	0.1187	0.11421	0.11545	0.1144	0.11881	0.12094	0.12163	0.12961	0.12972	0.1297	0.1289
9160	0.12019	0.12072	0.1207	0.11846	0.11861	0.12114	0.11534	0.11564	0.11675	0.1246	0.12497	0.12483	0.12267	0.12423	0.12387	0.12062	0.12098	0.12279	0.11952	0.11991	0.11987	0.11775	0.11891	0.11911	0.12188	0.12225	0.12231	0.11224	0.11159	0.11236	0.11505	0.11511	0.11485	0.11262	0.11188	0.11203	0.11789	0.11815	0.11853	0.11408	0.1154	0.11422	0.11876	0.12087	0.1216	0.12951	0.12959	0.1296	0.12868
9156	0.12014	0.12064	0.12052	0.11842	0.11855	0.12105	0.11528	0.11556	0.11669	0.12456	0.12489	0.12478	0.12255	0.12418	0.1238	0.12047	0.12091	0.12267	0.11952	0.1198	0.11983	0.11764	0.11888	0.11903	0.12172	0.12232	0.12216	0.11221	0.11155	0.11228	0.115	0.11511	0.11483	0.11254	0.11192	0.11198	0.1179	0.11801	0.11843	0.11405	0.11538	0.11415	0.11874	0.12082	0.12149	0.12954	0.12943	0.1295	0.12858
9152	0.12004	0.12049	0.12039	0.11833	0.11853	0.12089	0.11527	0.11551	0.11658	0.12449	0.12487	0.12475	0.12238	0.12409	0.12367	0.12032	0.1208	0.1225	0.11949	0.11966	0.11972	0.11757	0.11886	0.11896	0.1216	0.12225	0.12199	0.11212	0.11139	0.11213	0.11488	0.11498	0.11475	0.11239	0.1119	0.11189	0.11794	0.11801	0.11846	0.11407	0.11527	0.1142	0.1187	0.1208	0.12134	0.12958	0.12935	0.12939	0.12861
9148	0.11998	0.12035	0.12032	0.11823	0.11853	0.12073	0.11527	0.11548	0.11648	0.12437	0.12481	0.12469	0.12232	0.12396	0.12352	0.12022	0.12068	0.12235	0.11945	0.11956	0.11966	0.11756	0.11881	0.1189	0.12152	0.12203	0.12189	0.11203	0.11127	0.112	0.11481	0.11479	0.11471	0.1123	0.11184	0.1118	0.11795	0.11814	0.11851	0.11412	0.11511	0.11427	0.11864	0.12075	0.12124	0.12952	0.12933	0.12934	0.12863
9144	0.11993	0.12029	0.12034	0.11819	0.11852	0.12069	0.11528	0.11548	0.11646	0.12429	0.12473	0.12462	0.12242	0.12387	0.12349	0.12019	0.12061	0.12234	0.11941	0.11955	0.11965	0.11756	0.11872	0.11882	0.12151	0.12186	0.12189	0.11191	0.11121	0.11185	0.11474	0.1146	0.11471	0.11227	0.11187	0.11179	0.11795	0.1183	0.11842	0.11418	0.11507	0.11432	0.1186	0.12062	0.12121	0.1294	0.12928	0.12932	0.12861
9140	0.11985	0.12033	0.1204	0.11819	0.1185	0.12069	0.11529	0.11554	0.11652	0.12426	0.12467	0.1246	0.1225	0.1239	0.12358	0.12022	0.12063	0.12249	0.11937	0.11956	0.11968	0.1176	0.11865	0.11875	0.12157	0.1219	0.12195	0.11175	0.11114	0.11172	0.11466	0.11449	0.11466	0.11219	0.11188	0.11182	0.11788	0.11828	0.11828	0.1142	0.11514	0.11427	0.11852	0.1205	0.1212	0.12922	0.12915	0.1292	0.1285
9136	0.11972	0.12029	0.12032	0.11818	0.11838	0.12059	0.11523	0.11552	0.11654	0.12416	0.12462	0.1246	0.12238	0.12389	0.12358	0.12021	0.12066	0.12253	0.11928	0.11951	0.11973	0.11762	0.11858	0.11867	0.1216	0.12202	0.12196	0.11166	0.1111	0.11167	0.11463	0.11452	0.11453	0.11206	0.11178	0.11183	0.11776	0.11814	0.11823	0.11414	0.11514	0.11415	0.11843	0.12045	0.12115	0.12906	0.129	0.12905	0.12832
9132	0.1196	0.12012	0.12018	0.11814	0.11818	0.12046	0.11509	0.11535	0.11643	0.12399	0.1246	0.12456	0.12216	0.12381	0.12345	0.12011	0.12069	0.12236	0.11914	0.11945	0.11967	0.11755	0.11842	0.11863	0.12155	0.12201	0.12186	0.11163	0.11107	0.11164	0.11458	0.11457	0.11439	0.11194	0.11164	0.11181	0.11772	0.11808	0.11825	0.11406	0.11504	0.11409	0.11843	0.12037	0.12107	0.12907	0.12892	0.12903	0.12822
9128	0.11954	0.12001	0.1202	0.11805	0.11805	0.12042	0.11495	0.11523	0.1163	0.12391	0.12459	0.12449	0.12207	0.12375	0.12328	0.11997	0.1207	0.12223	0.11907	0.11942	0.11957	0.11747	0.11832	0.11867	0.12147	0.12191	0.12176	0.11161	0.11102	0.11162	0.11446	0.11456	0.11439	0.11188	0.11154	0.1117	0.11773	0.11802	0.11826	0.11394	0.11495	0.11411	0.11844	0.12027	0.12098	0.12908	0.12886	0.12897	0.12813
9124	0.11944	0.12004	0.12023	0.11794	0.11802	0.12044	0.11484	0.11523	0.11618	0.1239	0.12454	0.12439	0.12212	0.1237	0.12315	0.11991	0.12066	0.12221	0.11909	0.11939	0.11951	0.11739	0.11839	0.11871	0.1214	0.12181	0.12175	0.11164	0.11102	0.1117	0.11436	0.1146	0.11452	0.11185	0.11149	0.11151	0.11771	0.11788	0.11826	0.11375	0.11495	0.11413	0.11828	0.12021	0.12089	0.12898	0.1288	0.12881	0.128
9120	0.1194	0.12012	0.12022	0.11786	0.11804	0.12053	0.11484	0.11528	0.11609	0.12392	0.12453	0.12432	0.12219	0.12371	0.12318	0.11995	0.12066	0.12223	0.11918	0.11939	0.11949	0.11737	0.11854	0.1187	0.12137	0.12174	0.12179	0.11165	0.11105	0.11178	0.11437	0.11466	0.11458	0.11178	0.11152	0.11145	0.1177	0.11781	0.11823	0.11367	0.115	0.11411	0.11811	0.12022	0.12094	0.12887	0.12879	0.12876	0.12795
9116	0.11949	0.12017	0.12027	0.11785	0.11803	0.12067	0.11492	0.11533	0.11609	0.124	0.12466	0.12433	0.12222	0.12376	0.12333	0.11999	0.12068	0.12226	0.11926	0.11952	0.11946	0.11743	0.1186	0.11869	0.12144	0.12174	0.12183	0.11172	0.11105	0.11182	0.11446	0.11471	0.11453	0.1118	0.11156	0.11156	0.11766	0.11789	0.11816	0.11378	0.115	0.11404	0.1181	0.12028	0.12109	0.12886	0.12878	0.12883	0.12797
9112	0.11955	0.12015	0.12026	0.11792	0.118	0.12066	0.11491	0.11539	0.11609	0.12405	0.12473	0.12438	0.12218	0.12372	0.12339	0.11993	0.12061	0.12228	0.11924	0.11963	0.11946	0.11755	0.11854	0.11866	0.12154	0.12174	0.12184	0.11182	0.11104	0.1118	0.11445	0.11472	0.11447	0.11192	0.11152	0.11162	0.11753	0.11793	0.11807	0.1139	0.11489	0.11393	0.11816	0.12034	0.12116	0.12884	0.12867	0.12881	0.1279
9108	0.11954	0.12011	0.12016	0.11801	0.11799	0.1205	0.1148	0.11542	0.11611	0.12405	0.12463	0.12444	0.12214	0.12363	0.12334	0.11984	0.12055	0.1223	0.11919	0.1196	0.11947	0.11765	0.11849	0.11867	0.12159	0.1217	0.12181	0.11173	0.11093	0.11162	0.11424	0.11457	0.11441	0.11185	0.11148	0.11156	0.1174	0.11786	0.11803	0.11385	0.11477	0.11391	0.11812	0.12036	0.12112	0.12874	0.12853	0.12866	0.12777
9104	0.1195	0.12005	0.12003	0.11797	0.11792	0.12038	0.11468	0.11534	0.11616	0.12396	0.12448	0.12444	0.12209	0.12347	0.12324	0.11981	0.12049	0.12225	0.11909	0.11949	0.11936	0.11758	0.11849	0.11871	0.1215	0.12165	0.12174	0.1116	0.11086	0.11143	0.11407	0.11441	0.1143	0.1117	0.11145	0.11155	0.11741	0.11774	0.11802	0.11371	0.11468	0.114	0.11805	0.12028	0.12101	0.12858	0.12846	0.12857	0.12777
9100	0.11939	0.12	0.1199	0.11783	0.11782	0.12032	0.1146	0.11515	0.11612	0.12389	0.12441	0.12434	0.12201	0.12331	0.12315	0.1198	0.12044	0.12213	0.11902	0.11934	0.11918	0.11742	0.11841	0.1187	0.12132	0.12166	0.12161	0.11166	0.11086	0.11136	0.1141	0.11439	0.11424	0.11173	0.11143	0.11162	0.11742	0.11764	0.11801	0.11359	0.11461	0.11402	0.11801	0.12012	0.1209	0.12846	0.12841	0.12857	0.12782
9096	0.1193	0.11995	0.11991	0.11775	0.11779	0.12031	0.11457	0.11506	0.11596	0.12396	0.12439	0.12422	0.12201	0.12332	0.12313	0.1197	0.12042	0.12212	0.11907	0.11925	0.11916	0.11736	0.11832	0.11862	0.12128	0.12175	0.12158	0.11169	0.1108	0.11136	0.11421	0.11435	0.1142	0.11183	0.11144	0.11166	0.11734	0.11756	0.11798	0.11353	0.11455	0.11388	0.11803	0.11996	0.12083	0.12834	0.1283	0.12856	0.12778
9092	0.11922	0.11986	0.12001	0.11777	0.11777	0.12036	0.11451	0.11508	0.11577	0.12399	0.12433	0.12408	0.12203	0.12337	0.12313	0.11961	0.12033	0.12211	0.11909	0.1193	0.11925	0.11741	0.11835	0.11849	0.12131	0.12177	0.12163	0.11157	0.11072	0.11135	0.11427	0.11429	0.11418	0.11187	0.11143	0.11153	0.1172	0.11751	0.11786	0.11352	0.11449	0.11369	0.11803	0.11985	0.12075	0.12823	0.12818	0.12847	0.12768
9088	0.11912	0.11982	0.12005	0.11774	0.11769	0.12034	0.11447	0.11507	0.11565	0.1239	0.12424	0.12391	0.12196	0.12333	0.12303	0.11962	0.12019	0.12205	0.11899	0.11934	0.11922	0.11749	0.1184	0.11836	0.12128	0.12161	0.12158	0.1115	0.11069	0.11137	0.11432	0.11441	0.11418	0.1119	0.11136	0.11135	0.11709	0.11744	0.11775	0.11356	0.11449	0.11357	0.11796	0.11982	0.12063	0.12818	0.12819	0.12832	0.12762
9084	0.11913	0.11986	0.11998	0.11771	0.11769	0.12029	0.1146	0.11505	0.11573	0.12384	0.12424	0.12382	0.12192	0.12331	0.12295	0.1197	0.12015	0.12208	0.11893	0.11932	0.11911	0.11761	0.11836	0.11832	0.12132	0.12148	0.12147	0.11153	0.11073	0.11148	0.11434	0.1146	0.11422	0.11191	0.11129	0.11127	0.1171	0.11738	0.11776	0.1136	0.11453	0.11353	0.11789	0.11991	0.12061	0.12822	0.12822	0.12822	0.12756
9080	0.11925	0.11994	0.11982	0.11776	0.11775	0.12034	0.11473	0.1151	0.11585	0.12387	0.12428	0.12391	0.12198	0.12335	0.12303	0.11976	0.1202	0.12219	0.11897	0.11928	0.11917	0.1177	0.11832	0.11839	0.12136	0.12155	0.12151	0.11151	0.1108	0.11156	0.11424	0.11461	0.11425	0.11193	0.11124	0.11124	0.11717	0.11733	0.11776	0.11358	0.1145	0.1135	0.11785	0.12005	0.1207	0.12828	0.12812	0.12822	0.12743
9076	0.1193	0.11993	0.11962	0.11771	0.11773	0.12035	0.11459	0.11514	0.11582	0.12387	0.12423	0.12405	0.12199	0.12331	0.1231	0.11969	0.12018	0.12219	0.11896	0.11923	0.11934	0.11763	0.1183	0.11842	0.12116	0.12159	0.12156	0.11146	0.1108	0.11149	0.11408	0.11446	0.11424	0.11198	0.11116	0.11119	0.11722	0.11734	0.11772	0.11352	0.11445	0.11349	0.11779	0.1201	0.12072	0.12827	0.128	0.12824	0.12731
9072	0.11924	0.11976	0.11945	0.11753	0.11765	0.12017	0.11435	0.11506	0.11566	0.12377	0.12409	0.12404	0.12187	0.12313	0.12303	0.11953	0.12007	0.12201	0.11888	0.11915	0.11934	0.11744	0.11826	0.11831	0.12088	0.12146	0.12147	0.11148	0.11073	0.11138	0.11403	0.11434	0.11423	0.11195	0.11111	0.11119	0.11722	0.11739	0.11769	0.11348	0.11442	0.11349	0.11773	0.11997	0.12058	0.12818	0.12799	0.12818	0.1273
9068	0.11916	0.11956	0.11939	0.11738	0.11756	0.11994	0.11419	0.11489	0.11551	0.12364	0.12396	0.12391	0.12169	0.123	0.12287	0.11942	0.12	0.12183	0.11883	0.11902	0.11917	0.11725	0.11815	0.11817	0.12075	0.12131	0.12132	0.11144	0.11066	0.11131	0.11405	0.1143	0.11421	0.1118	0.11111	0.11126	0.11718	0.1174	0.11765	0.11342	0.1144	0.11351	0.11766	0.11974	0.12038	0.12809	0.128	0.1281	0.12735
9064	0.11907	0.11947	0.11942	0.1173	0.11747	0.11986	0.11413	0.11476	0.11544	0.12355	0.12389	0.1238	0.12162	0.12301	0.12277	0.1194	0.12	0.12174	0.11882	0.1189	0.11898	0.11711	0.11797	0.11813	0.12078	0.12123	0.1212	0.11129	0.1106	0.11128	0.11403	0.11427	0.11417	0.11163	0.11115	0.11136	0.11714	0.11735	0.11767	0.1134	0.11447	0.11352	0.11761	0.11957	0.12025	0.12811	0.12804	0.12811	0.12741
9060	0.11895	0.11949	0.11949	0.11727	0.11744	0.11991	0.1141	0.11467	0.11542	0.12353	0.12389	0.12375	0.12168	0.12304	0.12279	0.11943	0.12001	0.12173	0.11881	0.11885	0.11885	0.11703	0.11787	0.11816	0.12085	0.12121	0.12116	0.11117	0.11057	0.11121	0.11394	0.11418	0.11408	0.11157	0.11122	0.11139	0.11715	0.11727	0.11772	0.11345	0.11458	0.11351	0.11767	0.11954	0.12029	0.12817	0.12812	0.12817	0.1274
9056	0.11887	0.11951	0.1195	0.11726	0.11751	0.11995	0.11413	0.11459	0.11543	0.12352	0.12392	0.12372	0.12173	0.12308	0.12288	0.11945	0.11999	0.12175	0.11879	0.11885	0.11882	0.11704	0.11797	0.11819	0.12087	0.12123	0.12117	0.11112	0.11058	0.11114	0.1139	0.11407	0.11397	0.11157	0.11122	0.11135	0.11717	0.11726	0.1177	0.11346	0.1146	0.11343	0.11776	0.11954	0.12041	0.12806	0.12813	0.12812	0.12735
9052	0.11882	0.11944	0.1194	0.11723	0.11756	0.11989	0.11419	0.11454	0.11542	0.12346	0.12394	0.1237	0.12169	0.1231	0.1229	0.11945	0.11994	0.12175	0.11873	0.11881	0.11887	0.11704	0.11813	0.11817	0.12083	0.12124	0.12119	0.11114	0.11066	0.11111	0.11398	0.114	0.11392	0.11158	0.11117	0.11128	0.11715	0.11732	0.11767	0.11337	0.11452	0.11334	0.11775	0.11947	0.12047	0.12786	0.128	0.12798	0.12734
9048	0.11875	0.11939	0.11926	0.11722	0.1175	0.11979	0.11427	0.11455	0.11544	0.12341	0.1239	0.12374	0.12164	0.12307	0.12278	0.11942	0.1199	0.12168	0.11866	0.11882	0.11894	0.11701	0.11814	0.11814	0.1208	0.12128	0.12125	0.11122	0.11081	0.11115	0.11408	0.11401	0.11392	0.11161	0.11112	0.11117	0.11706	0.11731	0.11763	0.11322	0.11435	0.1133	0.11762	0.11944	0.12046	0.12773	0.12785	0.12779	0.12733
9044	0.11872	0.11942	0.11923	0.11726	0.11736	0.11977	0.11433	0.11457	0.11551	0.12345	0.12388	0.12383	0.12165	0.12307	0.12264	0.11936	0.11994	0.12159	0.11864	0.11891	0.11897	0.117	0.11806	0.11814	0.12082	0.12131	0.12139	0.11126	0.11089	0.11119	0.11404	0.11407	0.11387	0.11163	0.11103	0.11106	0.11694	0.11719	0.11752	0.1131	0.11418	0.11328	0.11749	0.11949	0.12039	0.12766	0.12777	0.12763	0.12723
9040	0.11877	0.11946	0.11932	0.11726	0.11725	0.11982	0.11433	0.11456	0.11559	0.12346	0.12393	0.12388	0.12169	0.12309	0.12263	0.11936	0.12003	0.12159	0.11865	0.11901	0.11892	0.11705	0.11802	0.11817	0.12091	0.12128	0.12151	0.11123	0.11076	0.11121	0.11388	0.11412	0.11381	0.11158	0.11088	0.11103	0.1168	0.11704	0.11741	0.11302	0.11406	0.11323	0.11744	0.11956	0.12027	0.1276	0.12767	0.12752	0.12709
9036	0.11886	0.11945	0.11943	0.11726	0.11724	0.11989	0.11427	0.11455	0.11562	0.12344	0.12402	0.12388	0.12177	0.1231	0.12278	0.11946	0.1201	0.12167	0.11867	0.1191	0.1189	0.11712	0.11803	0.11824	0.12102	0.12124	0.12153	0.11119	0.11053	0.11119	0.11375	0.11412	0.1138	0.11154	0.11077	0.11106	0.11672	0.11696	0.11741	0.11298	0.11404	0.11319	0.11748	0.11962	0.12026	0.12759	0.1276	0.1275	0.12698
9032	0.11892	0.11943	0.11949	0.11732	0.1173	0.11995	0.11426	0.11454	0.11556	0.12346	0.12408	0.12387	0.12186	0.12312	0.12292	0.11956	0.12014	0.12173	0.1187	0.11913	0.11896	0.11717	0.11804	0.11835	0.12108	0.12129	0.12146	0.11109	0.11041	0.1111	0.11364	0.11403	0.1138	0.11151	0.11075	0.11107	0.11673	0.11698	0.11748	0.11304	0.11413	0.11324	0.11757	0.1197	0.12035	0.12763	0.12766	0.12761	0.12697
9028	0.11888	0.11941	0.11947	0.11732	0.11732	0.11994	0.11427	0.11452	0.11541	0.12347	0.12404	0.12382	0.1218	0.12313	0.12289	0.11954	0.12013	0.12172	0.1187	0.11908	0.11903	0.11714	0.11802	0.11836	0.12107	0.12134	0.12134	0.11102	0.11043	0.11103	0.11355	0.11397	0.11375	0.11145	0.11078	0.11099	0.11677	0.11706	0.11752	0.11318	0.11425	0.11337	0.11759	0.11971	0.12038	0.12764	0.12772	0.12776	0.127
9024	0.11877	0.11938	0.1194	0.11723	0.11723	0.11982	0.11424	0.11449	0.11525	0.12342	0.12394	0.12373	0.12161	0.12305	0.12277	0.11945	0.12005	0.12164	0.11866	0.11901	0.11903	0.11706	0.11794	0.11821	0.12101	0.12132	0.12122	0.1111	0.11055	0.11108	0.11361	0.11403	0.11373	0.11144	0.11084	0.1109	0.11679	0.11711	0.11743	0.11323	0.1143	0.11337	0.11751	0.11965	0.12026	0.12758	0.12757	0.12774	0.12694
9020	0.11865	0.11929	0.11932	0.11713	0.11712	0.11966	0.11411	0.11439	0.11514	0.12331	0.12383	0.12362	0.12143	0.12296	0.12267	0.11932	0.11993	0.12153	0.11857	0.11896	0.11893	0.11703	0.11782	0.11803	0.12094	0.12125	0.12112	0.11127	0.11071	0.11118	0.11388	0.11414	0.11381	0.11156	0.11093	0.11088	0.11682	0.11707	0.11726	0.11312	0.11426	0.11323	0.11737	0.11952	0.12009	0.12751	0.12733	0.12755	0.12679
9016	0.11858	0.11915	0.11927	0.11711	0.11711	0.11959	0.114	0.1143	0.11512	0.12319	0.12378	0.12355	0.12141	0.12291	0.12266	0.11922	0.11987	0.12148	0.11845	0.11892	0.11883	0.11703	0.11775	0.118	0.12089	0.1212	0.12106	0.11134	0.11079	0.11123	0.11413	0.11421	0.1139	0.11171	0.11095	0.11085	0.11682	0.11694	0.11711	0.11296	0.11413	0.11313	0.11726	0.11939	0.11997	0.12743	0.12715	0.12734	0.12659
9012	0.11861	0.1191	0.11921	0.11715	0.11709	0.11963	0.11397	0.11431	0.11515	0.12313	0.12378	0.12353	0.12153	0.12296	0.12271	0.11923	0.11989	0.12156	0.11839	0.11885	0.11881	0.11703	0.1178	0.11808	0.12088	0.12123	0.12106	0.11129	0.11071	0.11119	0.11415	0.11416	0.11394	0.11169	0.11086	0.11076	0.11672	0.11681	0.11703	0.11287	0.11399	0.11312	0.11723	0.11933	0.11997	0.12731	0.12709	0.1272	0.12641
9008	0.1187	0.11913	0.11912	0.11713	0.11699	0.11964	0.11398	0.11431	0.1152	0.12316	0.12375	0.12354	0.12163	0.12302	0.12274	0.11931	0.11993	0.12163	0.11842	0.11879	0.11882	0.11702	0.11788	0.11808	0.12087	0.12126	0.12103	0.11122	0.11054	0.11109	0.11399	0.11398	0.11391	0.11154	0.11079	0.11073	0.11659	0.11677	0.11705	0.11287	0.11394	0.11313	0.11729	0.11929	0.12007	0.12722	0.12712	0.12716	0.12637
9004	0.11874	0.11919	0.11905	0.11705	0.11692	0.11958	0.11395	0.11428	0.11525	0.12321	0.12369	0.12354	0.12162	0.12301	0.12268	0.11935	0.11992	0.12162	0.11849	0.11878	0.11882	0.11699	0.11786	0.11799	0.12082	0.12117	0.121	0.11117	0.11042	0.11101	0.11379	0.11382	0.1138	0.11142	0.11082	0.11084	0.11656	0.11685	0.11711	0.1129	0.11397	0.11314	0.11738	0.11922	0.12016	0.12724	0.12719	0.12727	0.1265
9000	0.11869	0.1192	0.11906	0.11701	0.11698	0.11957	0.11388	0.11431	0.11531	0.12327	0.12366	0.12354	0.12155	0.12299	0.12255	0.11935	0.1199	0.12156	0.11858	0.11885	0.11885	0.11695	0.11781	0.11792	0.12072	0.12107	0.12108	0.11116	0.11035	0.11099	0.11366	0.11376	0.11367	0.11132	0.11086	0.111	0.11666	0.11693	0.1171	0.11293	0.11398	0.11313	0.11745	0.11921	0.12018	0.12726	0.12722	0.12737	0.12654
8996	0.11854	0.1191	0.11906	0.11695	0.11702	0.11958	0.11379	0.1143	0.11527	0.12326	0.12359	0.12348	0.1215	0.12293	0.12237	0.11934	0.11985	0.12151	0.11864	0.1189	0.11884	0.11689	0.11783	0.11789	0.1206	0.12107	0.12116	0.11122	0.11038	0.11107	0.11372	0.11378	0.11369	0.11132	0.11081	0.11111	0.11679	0.11695	0.11705	0.11298	0.11403	0.11314	0.11745	0.1192	0.1201	0.1272	0.1272	0.12733	0.12641
8992	0.11843	0.11895	0.11902	0.11688	0.11698	0.11949	0.11378	0.11425	0.1151	0.12316	0.12351	0.12341	0.12148	0.1228	0.12225	0.11928	0.11976	0.12146	0.11859	0.11885	0.11878	0.11685	0.11786	0.11785	0.12055	0.12106	0.12112	0.1113	0.11046	0.1112	0.11385	0.11388	0.11384	0.11147	0.11073	0.11119	0.11687	0.117	0.11707	0.11309	0.11415	0.11321	0.11744	0.11917	0.11998	0.12716	0.12718	0.12723	0.12634
8988	0.11844	0.11889	0.119	0.1169	0.11695	0.11937	0.11382	0.11423	0.11495	0.12311	0.12352	0.12342	0.12145	0.1227	0.12231	0.11919	0.11974	0.12142	0.11851	0.11878	0.11877	0.11689	0.11789	0.11782	0.1206	0.121	0.12103	0.11131	0.11048	0.11122	0.11385	0.11396	0.11388	0.11154	0.11074	0.11119	0.11688	0.11703	0.11708	0.11319	0.11425	0.11325	0.11746	0.11918	0.11991	0.12711	0.12716	0.12719	0.12638
8984	0.11846	0.11893	0.11895	0.11693	0.11691	0.11933	0.11382	0.11419	0.11493	0.12312	0.12356	0.1234	0.12138	0.12266	0.12237	0.11916	0.11976	0.12141	0.1185	0.11873	0.11873	0.11692	0.1179	0.1178	0.12064	0.121	0.12097	0.11121	0.11042	0.11111	0.11375	0.11392	0.11373	0.11134	0.11082	0.1111	0.11681	0.11698	0.11703	0.11317	0.1142	0.11323	0.11745	0.11923	0.11997	0.12702	0.12711	0.12714	0.12638
8980	0.11849	0.11903	0.11893	0.11694	0.11692	0.11936	0.11384	0.11418	0.11499	0.12318	0.12361	0.12337	0.1213	0.12272	0.12239	0.11927	0.11977	0.12147	0.11853	0.11865	0.11869	0.11689	0.11788	0.11783	0.12065	0.12106	0.12098	0.11106	0.11037	0.11096	0.11369	0.1138	0.11358	0.11111	0.11085	0.11098	0.11663	0.1169	0.11698	0.11299	0.114	0.11314	0.11734	0.11932	0.12007	0.12693	0.12702	0.12702	0.12632
8976	0.11858	0.11908	0.119	0.11694	0.11703	0.11946	0.11391	0.11426	0.11507	0.1233	0.12373	0.12345	0.12135	0.12286	0.12248	0.11943	0.11984	0.12155	0.11856	0.11869	0.11878	0.11689	0.1179	0.11796	0.12068	0.12107	0.12105	0.111	0.11037	0.11088	0.11365	0.11377	0.11356	0.11116	0.11079	0.11087	0.11644	0.11684	0.11697	0.11287	0.11389	0.11306	0.11727	0.11941	0.12014	0.12683	0.12692	0.12695	0.12622
8972	0.11864	0.11907	0.11903	0.11696	0.11712	0.11957	0.11399	0.11433	0.11515	0.12338	0.12383	0.12354	0.12146	0.12296	0.12256	0.11947	0.1199	0.12161	0.11854	0.1188	0.11889	0.11691	0.11797	0.11806	0.12072	0.12106	0.12112	0.11101	0.11038	0.11089	0.11364	0.1138	0.11363	0.11136	0.11078	0.1108	0.11644	0.11692	0.11702	0.113	0.11402	0.11307	0.11738	0.11939	0.12017	0.12689	0.12699	0.12698	0.12616
8968	0.11857	0.11902	0.11895	0.11697	0.11711	0.11957	0.11398	0.11433	0.11517	0.12339	0.12382	0.12348	0.12145	0.12295	0.12256	0.11935	0.11979	0.12161	0.11845	0.11885	0.11884	0.11683	0.11801	0.11804	0.12071	0.12108	0.12113	0.11102	0.11038	0.11097	0.11368	0.11383	0.11368	0.11147	0.1108	0.11074	0.11647	0.11705	0.11702	0.11314	0.11414	0.11312	0.11747	0.11931	0.12015	0.12704	0.12709	0.12698	0.12617
8964	0.11849	0.11893	0.11892	0.11692	0.11705	0.11948	0.11391	0.11434	0.11513	0.12338	0.12379	0.12341	0.12133	0.12287	0.12256	0.11924	0.11964	0.12153	0.11838	0.11883	0.11874	0.11677	0.11795	0.11799	0.12065	0.1211	0.1211	0.11102	0.1104	0.11106	0.11375	0.11385	0.11365	0.11146	0.11074	0.11074	0.11646	0.11704	0.11696	0.11314	0.11413	0.11316	0.11744	0.11932	0.12008	0.12708	0.12704	0.12694	0.12622
8960	0.11851	0.11892	0.11898	0.11686	0.11703	0.11942	0.1139	0.11437	0.11507	0.12337	0.12378	0.12348	0.12129	0.12286	0.12265	0.11925	0.11965	0.12145	0.11842	0.1188	0.11869	0.11684	0.11781	0.11795	0.12061	0.12108	0.12106	0.111	0.1104	0.11108	0.11377	0.11387	0.11362	0.11141	0.11058	0.11084	0.11642	0.11694	0.1169	0.11308	0.11413	0.11314	0.11735	0.11947	0.12005	0.12698	0.12688	0.12692	0.12624
8956	0.11857	0.11895	0.11898	0.11681	0.11704	0.11938	0.11391	0.11433	0.11505	0.12329	0.12378	0.12355	0.12134	0.1229	0.12274	0.11929	0.11973	0.1214	0.1185	0.11878	0.11868	0.11691	0.11771	0.11791	0.12063	0.12104	0.12099	0.11102	0.11043	0.11112	0.11377	0.11392	0.11375	0.11139	0.11048	0.11091	0.11638	0.11683	0.11689	0.11301	0.1142	0.11313	0.1173	0.11958	0.12009	0.12684	0.12678	0.12686	0.12623
8952	0.11856	0.11904	0.11895	0.11689	0.11707	0.11942	0.11389	0.11427	0.11508	0.12327	0.12376	0.12363	0.12139	0.12292	0.12277	0.11933	0.11984	0.12148	0.11863	0.11881	0.11872	0.11695	0.11777	0.11795	0.12071	0.12108	0.12099	0.11111	0.11051	0.11123	0.11383	0.11398	0.11397	0.11145	0.1106	0.11097	0.11647	0.11679	0.11704	0.11303	0.1143	0.11322	0.11741	0.11956	0.12019	0.12684	0.12682	0.1269	0.12631
8948	0.11854	0.11915	0.11899	0.11704	0.11712	0.11949	0.11393	0.11427	0.11512	0.1234	0.12376	0.12374	0.12147	0.123	0.12275	0.11941	0.11996	0.12164	0.11878	0.11887	0.11882	0.11705	0.11794	0.11808	0.1208	0.12121	0.12113	0.11118	0.11058	0.11131	0.11389	0.11402	0.11407	0.11152	0.1108	0.11104	0.11662	0.11688	0.11723	0.11314	0.11436	0.11332	0.11758	0.11956	0.12036	0.12695	0.12693	0.127	0.12635
8944	0.11857	0.11915	0.11905	0.1171	0.11717	0.1195	0.11396	0.1143	0.11516	0.1235	0.12377	0.12378	0.12155	0.12308	0.12267	0.11945	0.11998	0.12171	0.1188	0.11887	0.11891	0.11709	0.1181	0.11817	0.12081	0.12132	0.12126	0.11119	0.11056	0.11127	0.11388	0.11408	0.11403	0.11157	0.11088	0.11103	0.11667	0.11696	0.11726	0.11318	0.11432	0.11335	0.11764	0.11959	0.1205	0.12699	0.12698	0.12701	0.12627
8940	0.11858	0.11909	0.11905	0.11704	0.11717	0.1195	0.11395	0.11429	0.11521	0.12346	0.12377	0.12372	0.12157	0.12312	0.12258	0.11943	0.11995	0.1217	0.11874	0.11883	0.11892	0.11704	0.11812	0.11813	0.12081	0.12138	0.12132	0.11116	0.11053	0.1112	0.11389	0.11417	0.114	0.11161	0.1109	0.11105	0.11667	0.117	0.11721	0.11319	0.11428	0.11338	0.11762	0.11958	0.12047	0.12697	0.12697	0.12699	0.12619
8936	0.11859	0.11911	0.11903	0.11697	0.11717	0.11955	0.114	0.11426	0.11526	0.12342	0.12381	0.12363	0.12156	0.12313	0.12258	0.11942	0.11999	0.12174	0.11872	0.11886	0.11888	0.117	0.11803	0.11806	0.12082	0.12139	0.12131	0.1112	0.11055	0.11119	0.11392	0.11426	0.11399	0.1116	0.11098	0.11114	0.11669	0.11707	0.11728	0.11323	0.11432	0.11345	0.11765	0.11952	0.12034	0.12696	0.12694	0.12701	0.1262
8932	0.1186	0.11923	0.11907	0.11696	0.1172	0.1196	0.11407	0.11431	0.1153	0.12351	0.1239	0.12361	0.12159	0.12308	0.12273	0.11942	0.12008	0.12187	0.11871	0.11897	0.11884	0.11706	0.11804	0.11807	0.12084	0.12141	0.12134	0.11132	0.11062	0.11124	0.11394	0.11428	0.11399	0.11152	0.11108	0.11118	0.11674	0.11714	0.11743	0.11328	0.11449	0.11352	0.11773	0.11944	0.1203	0.12695	0.12693	0.127	0.12625
8928	0.11863	0.11932	0.11918	0.11703	0.11728	0.11964	0.11411	0.11444	0.11535	0.12366	0.12401	0.12369	0.1217	0.12306	0.12289	0.11947	0.12018	0.122	0.11868	0.11912	0.11884	0.11714	0.1182	0.11814	0.12093	0.12148	0.12144	0.11146	0.11074	0.11131	0.11396	0.11425	0.11404	0.11155	0.11115	0.11123	0.11688	0.11719	0.11756	0.11336	0.11471	0.11362	0.11781	0.11948	0.12042	0.12697	0.12696	0.127	0.12633
8924	0.11867	0.11935	0.11934	0.11712	0.11738	0.11968	0.11416	0.11457	0.11543	0.12377	0.12408	0.12388	0.12187	0.12319	0.12297	0.11961	0.12032	0.12205	0.11871	0.11923	0.1189	0.1172	0.11837	0.11825	0.12109	0.12153	0.12159	0.1116	0.11089	0.1114	0.114	0.11424	0.11413	0.11175	0.11124	0.11133	0.11702	0.11727	0.11764	0.11347	0.11484	0.11374	0.11786	0.11972	0.12059	0.12706	0.12704	0.12707	0.12637
8920	0.11867	0.11934	0.11942	0.11714	0.11733	0.11967	0.11418	0.11461	0.11545	0.12381	0.12408	0.12403	0.12201	0.1233	0.12296	0.11973	0.12041	0.12201	0.11875	0.11926	0.11903	0.11721	0.11838	0.11838	0.12117	0.12144	0.12172	0.11171	0.111	0.11152	0.11409	0.11427	0.11419	0.11197	0.1113	0.11134	0.11704	0.11734	0.11766	0.11353	0.11481	0.1138	0.11787	0.1199	0.12066	0.12712	0.1271	0.12711	0.12632
8916	0.11862	0.11927	0.1193	0.11705	0.11714	0.1196	0.11413	0.11457	0.11541	0.1238	0.12404	0.12408	0.12205	0.12325	0.12296	0.11972	0.12036	0.12191	0.11875	0.11915	0.11912	0.11715	0.11825	0.11841	0.12109	0.12133	0.12169	0.11173	0.11097	0.1116	0.11419	0.11429	0.11419	0.11207	0.11133	0.11123	0.11699	0.11736	0.1176	0.11356	0.11468	0.11375	0.11787	0.11987	0.12066	0.1271	0.12708	0.12708	0.12621
8912	0.11861	0.11922	0.11918	0.11699	0.11706	0.11957	0.1141	0.11453	0.11539	0.12376	0.12407	0.12409	0.12205	0.1232	0.12305	0.11964	0.12025	0.12185	0.1187	0.11905	0.11911	0.11708	0.1182	0.11836	0.12096	0.12139	0.12149	0.11171	0.11083	0.11158	0.11425	0.11428	0.1142	0.11205	0.11138	0.11121	0.11704	0.11738	0.11759	0.11365	0.11465	0.11374	0.11794	0.11984	0.12067	0.12711	0.1271	0.12709	0.12619
8908	0.1187	0.11924	0.11925	0.11704	0.11719	0.11963	0.11418	0.11457	0.11542	0.12375	0.12419	0.12412	0.12207	0.12326	0.12322	0.11968	0.12021	0.1219	0.11872	0.1191	0.11906	0.1171	0.11826	0.11839	0.12095	0.12152	0.12134	0.11172	0.11078	0.11155	0.11428	0.11433	0.11429	0.11202	0.11148	0.11141	0.11719	0.11746	0.11774	0.11381	0.11479	0.11384	0.11807	0.11996	0.12073	0.12719	0.12724	0.12716	0.12632
8904	0.11885	0.11928	0.1194	0.1171	0.11737	0.11969	0.11428	0.11469	0.11552	0.12382	0.12429	0.12414	0.12213	0.12334	0.12335	0.11986	0.1203	0.12199	0.11882	0.11927	0.11908	0.1172	0.11833	0.11857	0.12104	0.12157	0.12133	0.11174	0.11094	0.11162	0.11434	0.11445	0.11445	0.11204	0.11155	0.11166	0.11727	0.11759	0.11791	0.11394	0.115	0.11392	0.11817	0.12009	0.12082	0.12726	0.12734	0.12726	0.12648
8900	0.11899	0.1193	0.11948	0.11713	0.11747	0.11975	0.11439	0.11482	0.11564	0.12397	0.12437	0.12421	0.12223	0.12343	0.12341	0.12004	0.1205	0.12209	0.11895	0.11939	0.11921	0.11734	0.11837	0.11872	0.12113	0.12158	0.1214	0.11181	0.1112	0.1118	0.11447	0.1146	0.11457	0.11213	0.11148	0.11174	0.11723	0.11769	0.11794	0.11398	0.11508	0.11389	0.11821	0.12016	0.12092	0.12727	0.1273	0.12735	0.12654
8896	0.11909	0.11937	0.11953	0.11729	0.11755	0.11986	0.11454	0.11495	0.11575	0.12413	0.12452	0.12437	0.12235	0.12362	0.12344	0.12017	0.12073	0.12222	0.11907	0.11941	0.11936	0.11748	0.1185	0.11883	0.12125	0.12168	0.12153	0.11194	0.11137	0.11206	0.11463	0.11476	0.11461	0.11228	0.11139	0.11176	0.11721	0.1178	0.11793	0.11401	0.1151	0.11393	0.11827	0.12026	0.12101	0.1273	0.12727	0.12742	0.12658
8892	0.1192	0.11954	0.11962	0.11753	0.11765	0.11999	0.11464	0.11505	0.11582	0.12423	0.12474	0.12451	0.12246	0.12385	0.12355	0.1203	0.12089	0.12239	0.11919	0.11944	0.11942	0.1176	0.11868	0.11895	0.12143	0.12183	0.12168	0.11202	0.1114	0.11226	0.11473	0.11487	0.11462	0.11239	0.11147	0.11186	0.11737	0.11794	0.11805	0.11415	0.11517	0.11412	0.11841	0.12041	0.12108	0.12741	0.1274	0.1275	0.12669
8888	0.11923	0.11965	0.11964	0.11763	0.11769	0.12005	0.11456	0.11506	0.11586	0.12423	0.12488	0.12454	0.12249	0.12393	0.12368	0.12036	0.12089	0.12248	0.11925	0.11949	0.11939	0.11764	0.11876	0.11895	0.12156	0.12189	0.12174	0.11208	0.11138	0.11234	0.11479	0.1149	0.11467	0.11238	0.11164	0.11199	0.11762	0.11805	0.11819	0.11433	0.11526	0.11429	0.11855	0.12048	0.12112	0.12751	0.12754	0.12754	0.12677
8884	0.11918	0.11972	0.1196	0.1176	0.11768	0.12008	0.11446	0.11499	0.11591	0.12426	0.12497	0.12456	0.12251	0.12393	0.12376	0.12035	0.12087	0.12255	0.11926	0.11954	0.11939	0.11767	0.11875	0.11884	0.12156	0.1219	0.12174	0.1122	0.11138	0.11229	0.11482	0.11489	0.11473	0.11234	0.11177	0.11205	0.11778	0.11809	0.11825	0.11442	0.11532	0.11438	0.11862	0.1205	0.12115	0.12752	0.12757	0.12752	0.12677
8880	0.11923	0.11989	0.11965	0.11764	0.11779	0.12018	0.11458	0.115	0.11603	0.12444	0.12513	0.12473	0.12264	0.12405	0.12381	0.12047	0.12105	0.12274	0.11934	0.11962	0.11952	0.11782	0.11882	0.11887	0.12163	0.12201	0.12188	0.1123	0.11142	0.11221	0.11483	0.11489	0.11477	0.1124	0.11194	0.11211	0.1179	0.11813	0.11836	0.11448	0.11547	0.11455	0.11873	0.12066	0.12134	0.12756	0.12763	0.12752	0.12686
8876	0.11936	0.12006	0.11972	0.11776	0.11789	0.12028	0.11478	0.11513	0.11614	0.12459	0.12525	0.12495	0.12281	0.12421	0.12386	0.12065	0.12127	0.12297	0.11949	0.11975	0.1197	0.118	0.119	0.11902	0.12183	0.12216	0.12204	0.11236	0.11152	0.11226	0.11491	0.11495	0.11482	0.11259	0.11217	0.11225	0.11805	0.11823	0.11851	0.11463	0.11576	0.11482	0.11888	0.12088	0.12155	0.12773	0.12777	0.12763	0.12707
8872	0.11943	0.12008	0.11976	0.11785	0.11786	0.12039	0.11486	0.11529	0.11621	0.12463	0.12527	0.12508	0.12293	0.12427	0.12392	0.1208	0.12137	0.1231	0.11962	0.11989	0.11985	0.11805	0.11916	0.1191	0.12199	0.12221	0.12205	0.11239	0.11164	0.11242	0.11505	0.11509	0.11494	0.11277	0.11235	0.11242	0.11817	0.11839	0.11862	0.11483	0.11599	0.115	0.11898	0.12097	0.12167	0.12793	0.1279	0.12777	0.12724
8868	0.11951	0.12007	0.11985	0.11791	0.11783	0.12051	0.11492	0.11544	0.11635	0.12463	0.12535	0.12514	0.12302	0.12428	0.12407	0.12099	0.12143	0.12317	0.11968	0.11998	0.11994	0.11806	0.11923	0.11914	0.12204	0.1222	0.12201	0.11242	0.11169	0.11255	0.11509	0.11522	0.11509	0.11284	0.11249	0.11251	0.11825	0.11851	0.11872	0.11495	0.11606	0.11507	0.11903	0.12103	0.12179	0.12799	0.12791	0.12787	0.12729
8864	0.11969	0.12015	0.12001	0.11797	0.11798	0.12064	0.11503	0.11552	0.11655	0.12471	0.12544	0.1252	0.12313	0.12433	0.1243	0.12117	0.12155	0.12327	0.11967	0.12	0.11996	0.11815	0.11928	0.11924	0.12205	0.12228	0.12212	0.11253	0.1118	0.11265	0.11511	0.11533	0.11523	0.11289	0.11258	0.11255	0.11836	0.11858	0.11888	0.11504	0.1161	0.11514	0.11917	0.12119	0.12194	0.12798	0.12792	0.12795	0.12729
8860	0.11985	0.12026	0.12017	0.11808	0.11817	0.12077	0.11515	0.11554	0.1167	0.12489	0.12543	0.12533	0.12323	0.12449	0.12448	0.1213	0.12167	0.12336	0.11968	0.12002	0.11995	0.11829	0.11932	0.11939	0.12212	0.12241	0.12238	0.11273	0.11202	0.11278	0.11525	0.11547	0.11535	0.11304	0.11261	0.11264	0.11845	0.11868	0.11908	0.11513	0.11627	0.11524	0.11934	0.12139	0.12205	0.12804	0.12805	0.12807	0.12734
8856	0.11989	0.1203	0.12025	0.11815	0.11824	0.12082	0.1152	0.11555	0.11672	0.12508	0.12543	0.12546	0.1233	0.12466	0.12453	0.12131	0.12174	0.12341	0.11973	0.12005	0.11999	0.11833	0.11934	0.11941	0.12217	0.12242	0.12253	0.11288	0.11215	0.11292	0.11542	0.11556	0.11545	0.11322	0.11262	0.11271	0.11851	0.11878	0.11919	0.11519	0.11646	0.11528	0.11935	0.12151	0.1221	0.12811	0.12816	0.12814	0.12739
8852	0.11988	0.12038	0.12029	0.11821	0.11828	0.12082	0.11529	0.11564	0.11673	0.12521	0.12561	0.12556	0.12336	0.12483	0.12454	0.12133	0.12187	0.12356	0.11984	0.12018	0.12014	0.11832	0.11942	0.11943	0.12222	0.12241	0.12253	0.113	0.11231	0.11305	0.11562	0.11573	0.11562	0.11339	0.11271	0.11278	0.11863	0.11889	0.11927	0.11529	0.11658	0.11531	0.11932	0.1216	0.12219	0.12814	0.12814	0.12814	0.12741
8848	0.12	0.12059	0.12046	0.11839	0.1185	0.121	0.11552	0.11589	0.11688	0.12539	0.12598	0.12575	0.12354	0.12517	0.12468	0.12157	0.12214	0.12392	0.12008	0.12048	0.12045	0.11845	0.11963	0.11967	0.12242	0.12259	0.12271	0.11318	0.11256	0.11316	0.11583	0.11601	0.11581	0.11358	0.11288	0.11296	0.11881	0.1191	0.11945	0.11548	0.11671	0.1155	0.11947	0.12184	0.12245	0.1282	0.12819	0.12821	0.12754
8844	0.12019	0.1208	0.12073	0.11866	0.11876	0.12128	0.11573	0.11619	0.11703	0.12559	0.1263	0.12595	0.12382	0.12551	0.12488	0.12189	0.12241	0.1243	0.12032	0.12072	0.12072	0.11868	0.11983	0.11998	0.12264	0.12285	0.12299	0.11336	0.11275	0.11329	0.11596	0.1162	0.11596	0.11374	0.11308	0.11323	0.11898	0.11938	0.11966	0.11576	0.11693	0.11581	0.11977	0.12213	0.12273	0.12835	0.12843	0.12841	0.12785
8840	0.12029	0.12089	0.12092	0.11886	0.11886	0.12141	0.11582	0.11637	0.11711	0.12573	0.12641	0.12606	0.12399	0.1256	0.12498	0.12201	0.12254	0.1245	0.12044	0.12077	0.12073	0.11884	0.11994	0.12012	0.12267	0.12302	0.12305	0.11353	0.1129	0.11348	0.11609	0.11629	0.11617	0.1139	0.11327	0.1135	0.11911	0.11963	0.11982	0.11607	0.11715	0.11614	0.12009	0.12228	0.12289	0.12856	0.12867	0.12866	0.12812
8836	0.12034	0.12099	0.12104	0.11891	0.11887	0.12146	0.11593	0.11639	0.11722	0.12583	0.12642	0.12616	0.12408	0.1256	0.12507	0.12207	0.12263	0.12456	0.12045	0.12077	0.12065	0.11894	0.12003	0.12017	0.12266	0.12307	0.12303	0.11364	0.11304	0.11364	0.11631	0.11636	0.11639	0.11406	0.11338	0.11367	0.11923	0.11975	0.11994	0.11629	0.11727	0.11637	0.12035	0.12238	0.123	0.12879	0.12882	0.12879	0.12823
8832	0.12042	0.12111	0.12113	0.11899	0.11889	0.12155	0.11608	0.11641	0.11737	0.12591	0.12648	0.12632	0.12422	0.12568	0.12526	0.12221	0.12271	0.12457	0.12047	0.12083	0.1207	0.119	0.12009	0.12023	0.12273	0.12305	0.12311	0.11374	0.11316	0.11374	0.11651	0.11645	0.11647	0.11422	0.11344	0.11368	0.1194	0.1198	0.12007	0.11642	0.11738	0.11653	0.12043	0.12252	0.12318	0.12898	0.12891	0.1288	0.12826
8828	0.12056	0.12118	0.12114	0.11909	0.11892	0.12163	0.11614	0.11654	0.11743	0.12603	0.12656	0.12644	0.12435	0.12579	0.12546	0.12237	0.12275	0.12464	0.12052	0.12088	0.1208	0.11905	0.12008	0.1203	0.12282	0.12305	0.12321	0.11384	0.11328	0.11385	0.11654	0.11655	0.11651	0.11438	0.11361	0.11371	0.11957	0.11994	0.12028	0.11654	0.11761	0.11674	0.12047	0.1226	0.12337	0.1291	0.129	0.12883	0.12831
8824	0.12068	0.12118	0.12111	0.11907	0.11891	0.12163	0.11611	0.11664	0.11744	0.12616	0.12662	0.12645	0.12435	0.12585	0.12556	0.12246	0.1228	0.12474	0.12055	0.12088	0.12082	0.11915	0.12003	0.12035	0.12287	0.12313	0.12324	0.11384	0.11335	0.11393	0.11647	0.11664	0.11655	0.11444	0.11385	0.11385	0.11968	0.12013	0.12048	0.1167	0.11788	0.11691	0.12057	0.12261	0.12347	0.12914	0.12907	0.12891	0.12835
8820	0.12072	0.12117	0.12112	0.11901	0.11893	0.1216	0.11607	0.11667	0.11752	0.12619	0.12667	0.12641	0.12434	0.12585	0.1256	0.1225	0.12289	0.12478	0.12053	0.12082	0.12079	0.11922	0.12003	0.12031	0.1229	0.12322	0.12321	0.11384	0.11335	0.11396	0.11647	0.11667	0.11655	0.11446	0.11396	0.1139	0.11971	0.12024	0.12054	0.11679	0.118	0.11696	0.12065	0.12261	0.12347	0.12907	0.12897	0.12895	0.12831
8816	0.12072	0.12117	0.12117	0.11902	0.119	0.12157	0.11609	0.11668	0.11763	0.12618	0.12672	0.12641	0.12442	0.1258	0.12564	0.12254	0.12295	0.12477	0.12054	0.12078	0.12076	0.11918	0.12015	0.12025	0.12292	0.12322	0.12315	0.11396	0.11333	0.11398	0.11657	0.11669	0.11654	0.1145	0.11391	0.11382	0.11976	0.12027	0.12055	0.11677	0.11798	0.11699	0.1207	0.12262	0.12345	0.12896	0.12883	0.12894	0.12827
8812	0.12079	0.12126	0.12133	0.11916	0.11912	0.12163	0.11629	0.11672	0.11774	0.12628	0.12683	0.12655	0.12458	0.12589	0.12574	0.12262	0.1231	0.12486	0.12062	0.12091	0.12079	0.11918	0.12034	0.12039	0.12298	0.12325	0.1232	0.11415	0.11344	0.11408	0.11672	0.1168	0.11664	0.11454	0.11396	0.11387	0.11992	0.12035	0.12065	0.11687	0.11808	0.11712	0.12086	0.12279	0.12358	0.12903	0.12894	0.12907	0.12841
8808	0.12092	0.1215	0.12158	0.11941	0.11936	0.12189	0.11664	0.11685	0.11788	0.12654	0.12708	0.12679	0.12482	0.12623	0.12597	0.12284	0.12337	0.12511	0.12081	0.12118	0.12096	0.11941	0.12055	0.12068	0.12313	0.12345	0.12345	0.11432	0.11367	0.11432	0.11695	0.11699	0.11687	0.11464	0.11424	0.11418	0.12024	0.12061	0.12089	0.1172	0.11844	0.11741	0.12116	0.12318	0.12389	0.12939	0.1293	0.12935	0.12871
8804	0.12112	0.12181	0.12182	0.11964	0.11966	0.1222	0.11696	0.11707	0.11807	0.12684	0.12736	0.12704	0.12512	0.12661	0.12633	0.12314	0.12361	0.12542	0.121	0.1214	0.12125	0.11976	0.12075	0.12091	0.12332	0.12372	0.12374	0.11453	0.1139	0.11463	0.11718	0.11718	0.11715	0.11483	0.1145	0.11453	0.12056	0.12088	0.12114	0.11753	0.11878	0.1177	0.1214	0.12359	0.12426	0.12976	0.12962	0.12957	0.12893
8800	0.12144	0.12208	0.12204	0.11989	0.11995	0.12247	0.11718	0.11732	0.11834	0.12716	0.12765	0.12731	0.12543	0.12689	0.12665	0.12343	0.12384	0.12573	0.12119	0.12157	0.12153	0.12005	0.12096	0.12112	0.12354	0.12396	0.124	0.11485	0.11413	0.1149	0.11742	0.11738	0.11745	0.11513	0.11466	0.11483	0.12077	0.12106	0.12133	0.11778	0.11896	0.11791	0.12158	0.12393	0.12462	0.12995	0.12986	0.12972	0.12911
8796	0.12174	0.12228	0.12229	0.12017	0.12021	0.12271	0.11736	0.11754	0.11867	0.12744	0.12797	0.1276	0.12566	0.12708	0.12681	0.12365	0.12415	0.12601	0.12141	0.12173	0.12173	0.12019	0.12114	0.12134	0.12377	0.12417	0.12422	0.11521	0.11439	0.11508	0.11769	0.11766	0.11772	0.11544	0.11489	0.11518	0.12097	0.12126	0.12161	0.11806	0.11915	0.11818	0.12188	0.12419	0.12494	0.13006	0.13008	0.12996	0.12939
8792	0.12188	0.12243	0.12251	0.12037	0.12041	0.1229	0.11744	0.11776	0.11897	0.12758	0.12821	0.1278	0.12578	0.12725	0.12691	0.12381	0.1244	0.12619	0.12161	0.12183	0.12185	0.12025	0.12129	0.12149	0.12392	0.12434	0.12435	0.11543	0.11465	0.11521	0.11794	0.11796	0.11793	0.11568	0.11515	0.11547	0.12124	0.12148	0.12196	0.11832	0.11941	0.1185	0.12219	0.12435	0.12513	0.13021	0.13025	0.13024	0.12964
8788	0.12195	0.12257	0.1226	0.12048	0.12055	0.12306	0.11752	0.11797	0.11912	0.12765	0.12834	0.12796	0.12592	0.12744	0.12708	0.12397	0.12454	0.12629	0.12179	0.12189	0.12197	0.12034	0.12144	0.12157	0.12402	0.12448	0.12443	0.11555	0.11489	0.11536	0.11812	0.1182	0.11812	0.11589	0.1153	0.1156	0.12151	0.12168	0.12222	0.11849	0.11965	0.11875	0.12239	0.12447	0.12528	0.13038	0.13036	0.13043	0.12979
8784	0.12213	0.12275	0.12268	0.12059	0.12071	0.12326	0.11774	0.11816	0.1192	0.12778	0.12851	0.12819	0.12614	0.12766	0.12734	0.12418	0.1247	0.12645	0.12199	0.12208	0.12217	0.12051	0.12156	0.12169	0.12418	0.12464	0.12456	0.11574	0.11514	0.1156	0.11834	0.11843	0.11833	0.11606	0.11539	0.11562	0.12173	0.1219	0.12236	0.11864	0.11987	0.11893	0.12253	0.12466	0.12551	0.13055	0.13052	0.13057	0.12991
8780	0.1224	0.12295	0.12285	0.12072	0.12094	0.12344	0.11803	0.11836	0.11934	0.12798	0.12874	0.12842	0.12635	0.1279	0.12762	0.12443	0.12489	0.12674	0.12219	0.12236	0.12239	0.12075	0.12171	0.12186	0.12439	0.1248	0.12481	0.11601	0.11541	0.11589	0.11861	0.11873	0.11852	0.11622	0.11555	0.11567	0.12189	0.12211	0.12248	0.11886	0.1201	0.11913	0.12271	0.12495	0.1258	0.13071	0.13072	0.13072	0.13006
8776	0.12262	0.12311	0.12308	0.12085	0.12112	0.12354	0.11825	0.11856	0.11953	0.12824	0.12888	0.12857	0.12651	0.1281	0.12788	0.12467	0.12506	0.12702	0.12234	0.12259	0.12254	0.12093	0.1219	0.122	0.12453	0.12494	0.1251	0.11625	0.11563	0.11615	0.1188	0.11905	0.11865	0.11641	0.11578	0.11582	0.12205	0.1223	0.12264	0.1191	0.1203	0.11942	0.1229	0.12522	0.12607	0.1309	0.13093	0.13091	0.13023
8772	0.12277	0.12325	0.12326	0.12098	0.12124	0.1236	0.11838	0.11874	0.11968	0.12846	0.12893	0.1287	0.12669	0.12827	0.12811	0.12488	0.12524	0.12719	0.12246	0.12276	0.12263	0.12101	0.12208	0.12213	0.12462	0.1251	0.12526	0.11641	0.11571	0.11632	0.11887	0.11925	0.1188	0.11662	0.11596	0.11602	0.12221	0.12252	0.12287	0.11934	0.12052	0.11971	0.12308	0.12538	0.12629	0.13109	0.13114	0.13112	0.13046
8768	0.12293	0.12343	0.12341	0.12118	0.12139	0.12369	0.11852	0.11893	0.11984	0.12866	0.12902	0.12892	0.12688	0.12842	0.12831	0.12506	0.12549	0.12733	0.12255	0.1229	0.12275	0.1211	0.12221	0.12234	0.12475	0.12524	0.12532	0.1165	0.11575	0.11644	0.11895	0.11929	0.11897	0.11678	0.11609	0.11622	0.12241	0.12278	0.12314	0.11954	0.12079	0.1199	0.12327	0.12554	0.12648	0.13124	0.13133	0.13131	0.13071
8764	0.12313	0.12367	0.12359	0.12141	0.12159	0.12388	0.11871	0.11912	0.12011	0.12887	0.12923	0.12918	0.12706	0.12862	0.12847	0.12522	0.12573	0.12754	0.12263	0.12303	0.12288	0.1213	0.12234	0.12258	0.12493	0.12533	0.12538	0.11657	0.11586	0.1166	0.11914	0.11932	0.11913	0.11689	0.11628	0.11643	0.12266	0.12309	0.12338	0.11975	0.12109	0.12007	0.12349	0.1258	0.12663	0.1314	0.13152	0.13151	0.13094
8760	0.12332	0.12387	0.12384	0.1216	0.12175	0.12418	0.11898	0.11931	0.12044	0.12909	0.1295	0.12945	0.12729	0.12882	0.12863	0.12539	0.12597	0.1278	0.12276	0.12319	0.123	0.12155	0.12254	0.12278	0.12509	0.12548	0.12552	0.1167	0.11609	0.11681	0.11936	0.11944	0.11933	0.11704	0.11652	0.11666	0.1229	0.12341	0.12357	0.12003	0.12137	0.12034	0.12378	0.12614	0.12683	0.13162	0.13173	0.13175	0.13116
8756	0.12348	0.124	0.12414	0.12178	0.12189	0.12447	0.11927	0.11953	0.1207	0.1293	0.12977	0.12971	0.12757	0.12901	0.12884	0.12561	0.12627	0.12803	0.12294	0.12337	0.12318	0.12174	0.12282	0.12296	0.12526	0.12572	0.12573	0.11698	0.11641	0.11705	0.11956	0.11966	0.1196	0.11731	0.11671	0.11689	0.12307	0.12366	0.12377	0.12039	0.12163	0.12065	0.12408	0.12648	0.12713	0.13185	0.13191	0.13198	0.13138
8752	0.12366	0.12417	0.12438	0.122	0.1221	0.12468	0.1195	0.11979	0.12087	0.12954	0.13003	0.12994	0.12785	0.12923	0.12907	0.12587	0.12654	0.12826	0.12313	0.12352	0.12341	0.12187	0.12307	0.12318	0.12549	0.12594	0.12595	0.11733	0.1167	0.11728	0.11977	0.11988	0.11986	0.11765	0.1169	0.11712	0.12326	0.12384	0.12406	0.12074	0.12188	0.12097	0.12439	0.12679	0.12749	0.13211	0.13208	0.13219	0.13157
8748	0.12389	0.12448	0.12452	0.12225	0.12237	0.12488	0.11971	0.12006	0.12108	0.12978	0.1303	0.13014	0.12808	0.12951	0.12931	0.12612	0.12675	0.12854	0.12337	0.12365	0.12364	0.12204	0.12325	0.12342	0.12569	0.12609	0.12621	0.11759	0.11687	0.11749	0.11999	0.12003	0.12004	0.11793	0.11716	0.11735	0.12353	0.12404	0.12444	0.12102	0.12218	0.12134	0.12469	0.12701	0.12778	0.13244	0.13236	0.13243	0.1318
8744	0.12411	0.12482	0.12465	0.12245	0.1226	0.12514	0.11989	0.1203	0.12133	0.12996	0.13052	0.13037	0.12827	0.12978	0.12956	0.12636	0.12696	0.12881	0.12361	0.12381	0.1238	0.12224	0.12338	0.12359	0.12586	0.12621	0.12645	0.11773	0.11698	0.11761	0.12016	0.12015	0.12018	0.11808	0.11743	0.11753	0.1238	0.12431	0.12475	0.12129	0.1225	0.12171	0.12494	0.12714	0.12801	0.13274	0.13271	0.13267	0.13206
8740	0.12428	0.12506	0.1248	0.12263	0.12283	0.12539	0.12006	0.12048	0.12158	0.13013	0.13072	0.13063	0.12847	0.12999	0.12979	0.1266	0.12717	0.12902	0.12378	0.12401	0.12397	0.12244	0.12353	0.12373	0.12603	0.1264	0.12656	0.1179	0.11713	0.11771	0.1203	0.12034	0.12032	0.11816	0.11766	0.11765	0.12402	0.12459	0.12488	0.12155	0.12278	0.12197	0.12514	0.12731	0.12826	0.13297	0.13291	0.13284	0.13229
8736	0.12447	0.12526	0.12502	0.1229	0.12317	0.1256	0.12028	0.12071	0.12187	0.1304	0.13104	0.13095	0.12874	0.13024	0.13005	0.12684	0.12742	0.12923	0.12395	0.12425	0.12421	0.12264	0.12376	0.12393	0.12625	0.1267	0.12666	0.11814	0.11736	0.11792	0.12055	0.12062	0.12049	0.11833	0.11789	0.11778	0.1243	0.12484	0.12501	0.12179	0.12305	0.12219	0.12535	0.12765	0.12859	0.13321	0.13304	0.13304	0.13248
8732	0.12477	0.12547	0.12528	0.12317	0.12351	0.1258	0.12056	0.12102	0.12216	0.13076	0.13138	0.13128	0.12901	0.1306	0.1304	0.1271	0.12771	0.12952	0.12416	0.12446	0.12448	0.12283	0.12404	0.12411	0.12652	0.12703	0.12686	0.11838	0.11763	0.11829	0.12089	0.12091	0.12073	0.11856	0.11812	0.118	0.12468	0.12516	0.12528	0.12209	0.12342	0.12249	0.12556	0.12807	0.12896	0.13345	0.13332	0.13334	0.13274
8728	0.12511	0.12562	0.12554	0.12338	0.12366	0.12602	0.12086	0.12132	0.12234	0.13101	0.13161	0.13152	0.12921	0.13092	0.1307	0.12734	0.12797	0.12983	0.12435	0.12459	0.12474	0.12297	0.12428	0.12424	0.12675	0.12727	0.12702	0.11858	0.11791	0.11867	0.12117	0.12115	0.12098	0.11873	0.11834	0.1183	0.12504	0.12554	0.12561	0.12246	0.12382	0.12283	0.12578	0.1284	0.12928	0.13368	0.13365	0.13362	0.13308
8724	0.12535	0.12576	0.12579	0.1236	0.12379	0.12625	0.12114	0.12161	0.12249	0.13118	0.1318	0.13169	0.12946	0.13111	0.13087	0.12758	0.12823	0.13009	0.12453	0.12477	0.125	0.12314	0.12442	0.12444	0.12691	0.1274	0.12718	0.11879	0.11822	0.11899	0.12134	0.12139	0.12123	0.1189	0.11856	0.11859	0.12538	0.1258	0.12591	0.12282	0.12417	0.12314	0.12607	0.12867	0.12957	0.13389	0.1339	0.13384	0.13348
8720	0.12552	0.12601	0.12608	0.12386	0.12408	0.12647	0.12143	0.12193	0.12274	0.13143	0.13206	0.13191	0.12979	0.13133	0.13105	0.12782	0.12851	0.13033	0.12475	0.12504	0.12523	0.12343	0.12458	0.12474	0.12706	0.12752	0.12742	0.11911	0.1186	0.11927	0.12158	0.1217	0.1215	0.11921	0.11883	0.11888	0.12576	0.12599	0.12627	0.12318	0.12452	0.12352	0.12644	0.12898	0.12985	0.13416	0.13416	0.13416	0.13384
8716	0.12576	0.12632	0.12639	0.12411	0.12442	0.12673	0.12176	0.12224	0.12308	0.13174	0.13239	0.13219	0.1301	0.13168	0.13132	0.12809	0.12881	0.13059	0.12503	0.12532	0.1254	0.12376	0.12487	0.12503	0.12728	0.12776	0.12769	0.11955	0.11896	0.11962	0.122	0.12209	0.12178	0.11968	0.11912	0.11914	0.12611	0.12626	0.12663	0.12355	0.12488	0.12394	0.12684	0.12934	0.13014	0.13448	0.13448	0.13456	0.13408
8712	0.12612	0.12666	0.1267	0.12437	0.12474	0.12708	0.12211	0.12253	0.12346	0.13208	0.13274	0.13246	0.1304	0.13206	0.13168	0.12845	0.12916	0.13092	0.12533	0.12561	0.12561	0.12402	0.12521	0.12529	0.12758	0.1281	0.12795	0.11997	0.11929	0.11999	0.12243	0.12249	0.12213	0.12012	0.11937	0.11942	0.12641	0.12664	0.12693	0.12387	0.12523	0.12431	0.12724	0.12976	0.13047	0.1348	0.13483	0.1349	0.1343
8708	0.12649	0.12703	0.12706	0.12471	0.12511	0.12748	0.12242	0.12285	0.12387	0.13246	0.13304	0.13276	0.13081	0.13241	0.13212	0.12887	0.12957	0.13134	0.12564	0.12592	0.12593	0.1243	0.12553	0.12559	0.12793	0.12841	0.1282	0.12019	0.11955	0.12028	0.12268	0.12275	0.1225	0.12036	0.1196	0.11973	0.12671	0.12705	0.12729	0.12423	0.12553	0.1246	0.12759	0.13017	0.13089	0.13513	0.13517	0.13516	0.13457
8704	0.12678	0.12737	0.12739	0.1251	0.12542	0.12782	0.12272	0.12315	0.12423	0.13284	0.13332	0.1331	0.13123	0.13267	0.13254	0.12924	0.12994	0.13175	0.12593	0.12624	0.12625	0.12457	0.12579	0.12589	0.12819	0.12872	0.12846	0.12028	0.11977	0.12046	0.12286	0.12292	0.12279	0.12057	0.11989	0.12006	0.127	0.12739	0.12769	0.12463	0.12584	0.12493	0.12795	0.13049	0.13127	0.13557	0.1355	0.13547	0.13485
8700	0.127	0.12762	0.12757	0.12542	0.12559	0.12801	0.12303	0.12339	0.12452	0.13312	0.13353	0.13336	0.13151	0.13286	0.1328	0.12951	0.13015	0.13207	0.12615	0.12644	0.12642	0.12477	0.12598	0.1261	0.1283	0.12901	0.12874	0.12046	0.12004	0.12068	0.12313	0.12316	0.12306	0.12087	0.12027	0.1204	0.1273	0.12766	0.12806	0.12501	0.12624	0.12532	0.12837	0.13079	0.13153	0.13597	0.13579	0.13578	0.1352
8696	0.12725	0.12787	0.12772	0.12565	0.12574	0.12815	0.12323	0.12359	0.12479	0.13329	0.13376	0.13361	0.13171	0.13311	0.13301	0.12977	0.13034	0.1323	0.12633	0.12656	0.12655	0.12496	0.12614	0.1262	0.12842	0.12922	0.129	0.12081	0.12033	0.12097	0.12346	0.12352	0.12334	0.12115	0.12063	0.12072	0.12767	0.12798	0.12841	0.12538	0.12676	0.12571	0.12876	0.13114	0.13184	0.13627	0.13603	0.13607	0.13558
8692	0.1275	0.12819	0.128	0.12588	0.12596	0.12843	0.12343	0.12387	0.12508	0.13349	0.13414	0.13395	0.13194	0.13346	0.13331	0.13008	0.13061	0.13257	0.12654	0.12678	0.12678	0.12526	0.12631	0.12636	0.12865	0.12944	0.12925	0.12119	0.12056	0.12123	0.12372	0.1239	0.12364	0.12142	0.12088	0.12102	0.12806	0.1284	0.12871	0.12577	0.12726	0.12608	0.12906	0.13156	0.13222	0.13658	0.1363	0.13639	0.13596
8688	0.12778	0.12852	0.12838	0.12617	0.12625	0.12884	0.1238	0.12426	0.12538	0.13379	0.13464	0.13434	0.13224	0.13384	0.13363	0.1304	0.13102	0.13298	0.12683	0.12714	0.12714	0.12564	0.12659	0.12666	0.12897	0.12973	0.12957	0.12147	0.12079	0.1215	0.12388	0.12415	0.12394	0.12166	0.1211	0.12129	0.1284	0.12883	0.12901	0.12614	0.12767	0.12645	0.12937	0.13206	0.13265	0.13691	0.13664	0.13679	0.13631
8684	0.12813	0.12883	0.12875	0.12655	0.12662	0.1293	0.12427	0.12466	0.12567	0.13411	0.13509	0.13477	0.13253	0.13422	0.13392	0.13076	0.13143	0.13342	0.12717	0.12752	0.12751	0.12601	0.12698	0.12707	0.12936	0.13004	0.12984	0.12168	0.12101	0.12181	0.12406	0.1243	0.1242	0.12187	0.12135	0.12152	0.12872	0.12915	0.12937	0.12651	0.12799	0.12688	0.12971	0.13257	0.13314	0.13715	0.13699	0.13715	0.13664
8680	0.12846	0.1291	0.12909	0.1269	0.12696	0.12967	0.1246	0.12497	0.12596	0.1344	0.13542	0.13513	0.13277	0.13456	0.1342	0.13113	0.1317	0.13376	0.12745	0.12778	0.12774	0.12628	0.12736	0.12746	0.12971	0.13024	0.12999	0.12188	0.12129	0.12203	0.12433	0.12447	0.12445	0.12204	0.12162	0.12173	0.12907	0.12935	0.12976	0.12692	0.12825	0.12729	0.13005	0.13287	0.13359	0.13732	0.13736	0.13743	0.13694
8676	0.12876	0.12931	0.12936	0.12713	0.1272	0.1299	0.12478	0.12524	0.12624	0.13473	0.13566	0.13535	0.13303	0.13483	0.13447	0.13146	0.13189	0.134	0.12765	0.12792	0.1279	0.12648	0.12763	0.12774	0.12993	0.13037	0.13015	0.12214	0.12163	0.12222	0.12465	0.12474	0.12474	0.12228	0.12193	0.12205	0.12946	0.1296	0.13013	0.12734	0.12858	0.12764	0.13042	0.13303	0.13392	0.13767	0.13773	0.13775	0.13723
8672	0.12902	0.12954	0.1296	0.12732	0.12745	0.13013	0.12501	0.12555	0.12651	0.13508	0.13588	0.13553	0.13335	0.1351	0.13476	0.13174	0.13223	0.13421	0.12783	0.12809	0.12813	0.12667	0.12785	0.12798	0.13015	0.13055	0.13039	0.12258	0.12204	0.12255	0.12506	0.12515	0.12511	0.1227	0.12231	0.12247	0.12982	0.12999	0.13049	0.12772	0.12903	0.12802	0.13083	0.13329	0.13424	0.13814	0.13807	0.13811	0.13756
8668	0.12931	0.12984	0.1299	0.12762	0.12779	0.13049	0.1254	0.12589	0.12681	0.13543	0.13615	0.13581	0.13374	0.1354	0.13509	0.132	0.13268	0.13451	0.12809	0.12838	0.12844	0.12689	0.1281	0.1283	0.13047	0.1308	0.13062	0.12308	0.12241	0.12297	0.12549	0.12557	0.12545	0.12315	0.12266	0.12284	0.13009	0.1304	0.13081	0.12806	0.12945	0.12844	0.13121	0.13367	0.13462	0.13846	0.13836	0.13844	0.13792
8664	0.12965	0.13022	0.13027	0.12795	0.12818	0.13089	0.12583	0.12617	0.12718	0.13577	0.13646	0.13612	0.13415	0.13574	0.13549	0.13231	0.1331	0.13495	0.12841	0.12872	0.12874	0.12717	0.12841	0.12863	0.13082	0.13107	0.13093	0.1234	0.12269	0.1233	0.12577	0.12588	0.12567	0.1235	0.12291	0.12313	0.13033	0.13079	0.13116	0.12845	0.12982	0.12888	0.13157	0.13405	0.13497	0.13868	0.13871	0.13878	0.13826
8660	0.12997	0.13059	0.13061	0.12819	0.12852	0.13116	0.12616	0.12642	0.12758	0.13605	0.13679	0.13641	0.13452	0.13611	0.13586	0.13272	0.13341	0.13534	0.1287	0.129	0.12898	0.12747	0.12871	0.12887	0.13108	0.13137	0.13133	0.12357	0.12295	0.12357	0.12599	0.12617	0.12588	0.12379	0.12312	0.12338	0.13063	0.13111	0.13154	0.12888	0.13021	0.12931	0.13194	0.13443	0.13529	0.13898	0.13909	0.13915	0.13859
8656	0.13022	0.13088	0.13089	0.12838	0.12883	0.13135	0.12642	0.12671	0.1279	0.13629	0.1371	0.13675	0.13482	0.13646	0.13616	0.13313	0.13368	0.13562	0.12895	0.12921	0.12919	0.12776	0.12897	0.12908	0.13126	0.13163	0.13166	0.12377	0.12319	0.12389	0.12631	0.12645	0.12614	0.12401	0.1233	0.12356	0.131	0.13137	0.13189	0.12923	0.13056	0.12967	0.13229	0.13486	0.13561	0.13929	0.13938	0.13946	0.13893
8652	0.13047	0.13109	0.13118	0.12869	0.12915	0.13158	0.12668	0.12706	0.12814	0.1366	0.13739	0.13721	0.13511	0.13677	0.13643	0.13342	0.13393	0.13591	0.1292	0.12943	0.12943	0.12803	0.12922	0.12931	0.13145	0.13183	0.13187	0.12408	0.12344	0.12425	0.12668	0.12665	0.12641	0.12422	0.12353	0.12376	0.13144	0.1317	0.13223	0.12955	0.1309	0.13	0.13264	0.1353	0.13597	0.13954	0.13968	0.13973	0.13931
8648	0.13076	0.13132	0.13145	0.12908	0.12945	0.13186	0.12697	0.12742	0.12836	0.13698	0.1377	0.13768	0.13541	0.13708	0.13673	0.13365	0.13422	0.13624	0.12943	0.12969	0.12971	0.12829	0.12946	0.12959	0.13168	0.13204	0.13207	0.12443	0.12376	0.12458	0.12701	0.12687	0.12672	0.12451	0.12387	0.12408	0.13185	0.13209	0.13254	0.12994	0.13128	0.13034	0.13295	0.13568	0.13634	0.13982	0.14001	0.14	0.13971
8644	0.13104	0.13162	0.13167	0.12943	0.12968	0.1322	0.12725	0.12772	0.12862	0.13734	0.13804	0.138	0.1357	0.13738	0.13705	0.13392	0.13457	0.13654	0.1296	0.12996	0.12998	0.12855	0.12966	0.12989	0.13192	0.13225	0.13231	0.12472	0.12411	0.12482	0.12731	0.12716	0.12707	0.12487	0.12424	0.12445	0.13217	0.13248	0.1328	0.13034	0.13167	0.13065	0.13324	0.13597	0.13672	0.14019	0.14034	0.14025	0.14008
8640	0.13128	0.13194	0.13193	0.12971	0.12984	0.13255	0.1275	0.12795	0.12895	0.13762	0.13835	0.1382	0.13599	0.13768	0.13734	0.13421	0.13494	0.13679	0.12976	0.13021	0.13019	0.12877	0.12981	0.13013	0.13216	0.13246	0.13249	0.12497	0.1244	0.12503	0.12755	0.12749	0.12738	0.1252	0.12458	0.12478	0.13247	0.13285	0.13309	0.1307	0.13203	0.13097	0.13355	0.13624	0.13706	0.14058	0.14066	0.14049	0.14044
8636	0.13154	0.13226	0.13226	0.12999	0.13005	0.13285	0.12771	0.12819	0.12932	0.13789	0.1386	0.13843	0.13631	0.13795	0.13762	0.1345	0.13529	0.13703	0.12997	0.1304	0.13039	0.12895	0.13	0.13034	0.13242	0.13269	0.13264	0.12521	0.12466	0.12531	0.12772	0.12786	0.12766	0.12548	0.12489	0.12504	0.13282	0.13326	0.13345	0.13109	0.13241	0.13133	0.13392	0.13652	0.13738	0.14095	0.14104	0.14083	0.14077
8632	0.13189	0.13254	0.13254	0.13029	0.13035	0.1331	0.12797	0.12851	0.12965	0.13819	0.13888	0.13878	0.13665	0.13823	0.13793	0.13486	0.13562	0.13734	0.1302	0.13057	0.13063	0.12913	0.13029	0.1306	0.1327	0.13295	0.13289	0.12549	0.12494	0.12563	0.12799	0.12824	0.12796	0.12581	0.12518	0.12531	0.13321	0.13371	0.13382	0.1315	0.13285	0.13171	0.13434	0.13681	0.13767	0.14131	0.14139	0.14128	0.14108
8628	0.13227	0.1328	0.13278	0.13054	0.13067	0.13334	0.12834	0.12891	0.12993	0.13852	0.13925	0.13917	0.13697	0.13859	0.13826	0.13525	0.13597	0.13773	0.13048	0.1308	0.13091	0.12938	0.13063	0.13092	0.13302	0.13327	0.13322	0.12586	0.12529	0.12598	0.12835	0.12857	0.12829	0.12622	0.12548	0.12562	0.13353	0.13408	0.13418	0.13185	0.13327	0.13206	0.13478	0.13715	0.13798	0.14163	0.14167	0.1417	0.14134
8624	0.13258	0.13309	0.13309	0.13079	0.13099	0.13368	0.12877	0.1293	0.13023	0.13891	0.13966	0.13952	0.13731	0.13903	0.13863	0.1356	0.13634	0.13817	0.13081	0.13114	0.13122	0.12969	0.13097	0.13122	0.13332	0.13366	0.13353	0.12634	0.12564	0.12631	0.12867	0.12887	0.12865	0.1266	0.12581	0.12596	0.13377	0.13433	0.13454	0.13213	0.13362	0.13241	0.13516	0.13755	0.13838	0.14193	0.14197	0.14198	0.1416
8620	0.13284	0.1334	0.13344	0.13109	0.13135	0.13404	0.12913	0.12959	0.13056	0.13931	0.14002	0.13982	0.13767	0.13946	0.13898	0.13589	0.13666	0.13856	0.13113	0.13155	0.13152	0.13001	0.13125	0.13149	0.13357	0.134	0.1338	0.12677	0.12597	0.12662	0.12895	0.12915	0.12904	0.12687	0.12615	0.12629	0.13409	0.13458	0.13491	0.13243	0.13388	0.13285	0.13544	0.13798	0.13881	0.14224	0.14235	0.14226	0.14191
8616	0.1331	0.13368	0.13375	0.13141	0.1317	0.13428	0.12939	0.12982	0.13088	0.13962	0.14028	0.14009	0.13797	0.13976	0.13927	0.13615	0.13696	0.13884	0.13136	0.13188	0.13171	0.13029	0.13149	0.13175	0.13379	0.1342	0.13403	0.1271	0.12626	0.12688	0.12928	0.12942	0.12941	0.1271	0.12647	0.12663	0.13451	0.13494	0.13529	0.13283	0.13417	0.1333	0.13567	0.13836	0.13918	0.14254	0.14271	0.14264	0.14223
8612	0.1334	0.13396	0.13406	0.13173	0.13199	0.13448	0.12964	0.13004	0.13117	0.13984	0.14055	0.14037	0.13821	0.14	0.13951	0.1364	0.13725	0.13913	0.13151	0.1321	0.13184	0.13054	0.13176	0.13198	0.13405	0.13436	0.13427	0.12735	0.12653	0.12713	0.12963	0.12964	0.1297	0.1274	0.12679	0.12694	0.13492	0.13535	0.13562	0.13327	0.13453	0.13365	0.13599	0.13865	0.13951	0.14282	0.143	0.14304	0.14258
8608	0.13369	0.13426	0.13437	0.13204	0.1322	0.13475	0.12989	0.1303	0.13147	0.14005	0.14091	0.14069	0.13846	0.14026	0.13982	0.1367	0.13755	0.13949	0.13165	0.13228	0.13203	0.13081	0.13206	0.13221	0.13437	0.13459	0.13456	0.12754	0.12677	0.12741	0.12984	0.12982	0.12989	0.12767	0.1271	0.12717	0.13523	0.13572	0.13589	0.13366	0.13492	0.13393	0.1364	0.13894	0.13986	0.14315	0.14328	0.14338	0.14294
8604	0.13395	0.13451	0.13462	0.13229	0.13238	0.13504	0.13013	0.1306	0.13182	0.14035	0.1413	0.14104	0.13877	0.14054	0.14019	0.13705	0.13785	0.13985	0.13189	0.13247	0.1323	0.13108	0.13235	0.13243	0.13471	0.13488	0.13489	0.12772	0.12701	0.12771	0.13003	0.13003	0.13006	0.12783	0.12734	0.12735	0.13549	0.13604	0.13617	0.13399	0.13523	0.13425	0.13675	0.13931	0.14023	0.14354	0.14356	0.14368	0.14325
8600	0.13423	0.13476	0.13486	0.13249	0.13263	0.13531	0.13038	0.13095	0.13216	0.14077	0.14162	0.14139	0.13908	0.14081	0.14055	0.13745	0.13813	0.14016	0.13221	0.1327	0.13259	0.1313	0.13263	0.13266	0.13497	0.13515	0.13523	0.12792	0.12731	0.12799	0.13034	0.13034	0.1303	0.12799	0.12756	0.12756	0.13575	0.13632	0.13651	0.13428	0.13548	0.13458	0.13703	0.13974	0.14061	0.14388	0.1438	0.14396	0.14351
8596	0.13452	0.13506	0.13511	0.13268	0.13291	0.13561	0.13065	0.13124	0.13244	0.14114	0.14186	0.14166	0.1393	0.14109	0.14083	0.13784	0.13838	0.14042	0.13248	0.13294	0.13287	0.13152	0.13283	0.1329	0.13509	0.13534	0.13552	0.12817	0.12763	0.12828	0.13065	0.13071	0.1306	0.12826	0.12782	0.12784	0.13607	0.13661	0.13685	0.13454	0.13573	0.13485	0.13727	0.14016	0.14093	0.14415	0.14399	0.14423	0.14378
8592	0.13477	0.1354	0.13529	0.1329	0.13317	0.13591	0.13094	0.13144	0.13265	0.14141	0.14212	0.14191	0.13952	0.1414	0.14104	0.13815	0.13863	0.14068	0.13271	0.13317	0.13313	0.13176	0.13294	0.13313	0.13516	0.1355	0.13569	0.12841	0.1279	0.12863	0.13091	0.13104	0.13088	0.12858	0.1281	0.1281	0.13643	0.13688	0.13711	0.13474	0.13601	0.13506	0.13748	0.14048	0.14116	0.14437	0.14416	0.14447	0.14407
8588	0.13507	0.13576	0.1355	0.13321	0.13346	0.13619	0.13125	0.13165	0.13289	0.1417	0.14242	0.14224	0.13991	0.14174	0.1413	0.13841	0.13894	0.14099	0.13297	0.1334	0.13339	0.132	0.13315	0.13341	0.13535	0.13579	0.13584	0.12863	0.12816	0.12897	0.13119	0.13132	0.13115	0.12889	0.12833	0.12832	0.13676	0.1371	0.13733	0.13497	0.13634	0.13533	0.1377	0.14074	0.14145	0.1446	0.14438	0.14473	0.14435
8584	0.13542	0.13605	0.13582	0.13358	0.13377	0.1365	0.13152	0.13192	0.13313	0.142	0.14272	0.1426	0.14037	0.14207	0.14165	0.13865	0.13926	0.14132	0.13324	0.13364	0.13364	0.13225	0.13345	0.1337	0.13563	0.1361	0.13609	0.12889	0.12839	0.12926	0.1315	0.13158	0.13141	0.1292	0.12854	0.12855	0.13706	0.13736	0.1376	0.13531	0.13672	0.13576	0.13803	0.141	0.14179	0.14487	0.14467	0.14504	0.14461
8580	0.1357	0.13624	0.13609	0.13392	0.13402	0.13681	0.13175	0.1322	0.13334	0.1422	0.14298	0.1429	0.14072	0.14231	0.14198	0.13892	0.13952	0.14158	0.13351	0.13385	0.13386	0.13249	0.13373	0.13391	0.13589	0.13635	0.13635	0.12918	0.12858	0.1295	0.13175	0.13187	0.13165	0.12952	0.12877	0.12881	0.13733	0.13765	0.1379	0.13568	0.13711	0.1362	0.13839	0.14127	0.14209	0.14516	0.14501	0.14534	0.14485
8576	0.13584	0.13645	0.13634	0.1342	0.13421	0.13705	0.132	0.1325	0.13357	0.14236	0.14323	0.14313	0.14092	0.14244	0.14225	0.13921	0.1398	0.14186	0.1338	0.13402	0.13409	0.13272	0.13395	0.13408	0.13612	0.13654	0.13655	0.12944	0.12874	0.12964	0.13194	0.13214	0.13185	0.12977	0.12903	0.12909	0.13761	0.13791	0.13819	0.13599	0.13744	0.13655	0.1387	0.14159	0.14238	0.14539	0.14531	0.14554	0.14508
8572	0.13595	0.13671	0.13662	0.13441	0.1344	0.13721	0.1323	0.13278	0.13384	0.14257	0.14347	0.14334	0.14105	0.14268	0.14251	0.13945	0.14007	0.1422	0.13403	0.13422	0.13432	0.13293	0.13411	0.1343	0.13632	0.13669	0.13673	0.12969	0.12897	0.12978	0.13211	0.13236	0.13207	0.12999	0.12934	0.1294	0.13794	0.13816	0.13853	0.13628	0.13773	0.13681	0.13903	0.14194	0.14264	0.14558	0.14563	0.14575	0.14537
8568	0.13614	0.13693	0.13684	0.13461	0.1346	0.13737	0.13256	0.13295	0.13409	0.14281	0.14373	0.14355	0.14124	0.14302	0.14281	0.13965	0.1403	0.14242	0.13413	0.13447	0.13449	0.13314	0.13432	0.13451	0.13652	0.13681	0.13691	0.12992	0.12933	0.13006	0.13232	0.13259	0.13234	0.13025	0.12969	0.12974	0.13833	0.13851	0.13891	0.13663	0.13809	0.13704	0.13939	0.14222	0.14287	0.14591	0.14603	0.14605	0.14575
8564	0.13638	0.13714	0.13699	0.13483	0.1348	0.13761	0.13277	0.13316	0.13427	0.14308	0.14401	0.14374	0.14151	0.14332	0.14312	0.13984	0.14055	0.14255	0.13423	0.13468	0.1346	0.13333	0.13455	0.13465	0.13671	0.13698	0.13714	0.13012	0.12966	0.13039	0.1326	0.13282	0.13262	0.13048	0.12995	0.13004	0.13859	0.13887	0.13919	0.13693	0.13839	0.13729	0.13965	0.14241	0.14317	0.14627	0.14636	0.14631	0.14609
8560	0.13665	0.13737	0.13714	0.13505	0.13496	0.13787	0.13297	0.13343	0.13445	0.14338	0.14423	0.14392	0.14183	0.14359	0.1434	0.1401	0.14086	0.14277	0.13445	0.13483	0.13477	0.13346	0.13472	0.13479	0.1369	0.13718	0.13737	0.13037	0.12989	0.13068	0.13286	0.13303	0.13286	0.13069	0.13011	0.13026	0.13873	0.13914	0.13938	0.13719	0.13857	0.13756	0.13983	0.14263	0.1435	0.14654	0.14659	0.14649	0.14634
8556	0.13694	0.13765	0.1373	0.13524	0.13518	0.13813	0.13318	0.13369	0.1347	0.14364	0.14445	0.1441	0.14214	0.14389	0.14363	0.14042	0.14119	0.14311	0.13478	0.135	0.13504	0.13364	0.13492	0.13502	0.13709	0.13741	0.13754	0.13065	0.13011	0.13091	0.13306	0.13323	0.13305	0.13091	0.13034	0.13051	0.13892	0.13942	0.13963	0.13746	0.13885	0.13788	0.14007	0.14292	0.14382	0.14687	0.14685	0.14674	0.14659
8552	0.13724	0.13796	0.13755	0.13546	0.13553	0.13844	0.13342	0.13395	0.13498	0.14387	0.14475	0.14435	0.14245	0.14418	0.14385	0.14075	0.14152	0.1435	0.13508	0.13517	0.1353	0.13391	0.13522	0.13533	0.13738	0.13769	0.13772	0.13091	0.13029	0.13113	0.13323	0.13339	0.13321	0.13114	0.13067	0.13082	0.13925	0.13973	0.13997	0.13775	0.13929	0.13821	0.14046	0.14326	0.14414	0.1473	0.14721	0.14713	0.1469
8548	0.13748	0.13816	0.13787	0.13572	0.13588	0.1387	0.13367	0.13422	0.1352	0.14411	0.14507	0.14469	0.14269	0.14442	0.1441	0.14107	0.14186	0.14382	0.13526	0.13534	0.13547	0.13416	0.13548	0.13558	0.13764	0.13797	0.13795	0.13114	0.13045	0.13132	0.13343	0.13355	0.13342	0.13139	0.131	0.13111	0.13968	0.14006	0.14031	0.13806	0.13967	0.13849	0.14085	0.14355	0.14445	0.14763	0.14759	0.14756	0.14724
8544	0.1377	0.13826	0.13816	0.13598	0.13617	0.13889	0.13397	0.13446	0.13542	0.14434	0.14533	0.14506	0.1428	0.14463	0.14433	0.14133	0.14212	0.14403	0.13531	0.13558	0.13563	0.13428	0.13564	0.13575	0.13778	0.13822	0.13822	0.13133	0.13065	0.13148	0.13367	0.13379	0.13364	0.13164	0.13123	0.13132	0.14006	0.14034	0.1406	0.13834	0.13986	0.13869	0.14109	0.14381	0.14478	0.14785	0.14783	0.14787	0.1475
8540	0.13793	0.13848	0.13842	0.13626	0.1364	0.13911	0.13426	0.13465	0.13572	0.14458	0.1456	0.14541	0.14291	0.14483	0.14454	0.14155	0.14227	0.14425	0.13537	0.13586	0.13585	0.13438	0.13579	0.13593	0.13796	0.13842	0.1385	0.13154	0.13092	0.13168	0.13395	0.13412	0.13392	0.1319	0.13134	0.13149	0.14028	0.14054	0.14084	0.13854	0.13995	0.13883	0.1412	0.14409	0.14508	0.14801	0.14794	0.14802	0.1477
8536	0.13817	0.1388	0.13869	0.13655	0.13663	0.13939	0.13447	0.13484	0.136	0.14487	0.14592	0.14569	0.14319	0.14507	0.1448	0.14182	0.14242	0.14453	0.13557	0.13609	0.13605	0.13458	0.13603	0.13613	0.13824	0.13861	0.13871	0.1319	0.1313	0.13206	0.13431	0.13451	0.1343	0.13221	0.13147	0.13168	0.14045	0.14076	0.14106	0.13868	0.1401	0.13904	0.14137	0.14437	0.14529	0.14818	0.14812	0.14811	0.14792
8532	0.13839	0.13907	0.13896	0.13683	0.13692	0.13968	0.13466	0.1351	0.13622	0.1452	0.14624	0.14589	0.14355	0.1454	0.14514	0.14216	0.14267	0.14481	0.13585	0.13633	0.13624	0.13486	0.13629	0.13633	0.13854	0.13881	0.13884	0.13234	0.13169	0.13249	0.13465	0.13488	0.13467	0.13251	0.13176	0.1319	0.14062	0.14108	0.14128	0.13889	0.14039	0.13939	0.14174	0.14464	0.14548	0.14839	0.14844	0.1483	0.14819
8528	0.13862	0.13929	0.13924	0.13706	0.13724	0.13997	0.13489	0.1354	0.13645	0.14547	0.14652	0.14613	0.14386	0.14576	0.14547	0.14248	0.14298	0.14505	0.13612	0.13658	0.13646	0.13515	0.1365	0.1366	0.13875	0.13903	0.13898	0.13261	0.13196	0.13278	0.13489	0.13513	0.13493	0.13275	0.1321	0.13213	0.14081	0.14143	0.14152	0.13924	0.14072	0.13977	0.14214	0.14492	0.14577	0.14866	0.14881	0.14861	0.14848
8524	0.13887	0.13947	0.13952	0.13724	0.13747	0.14019	0.13515	0.13569	0.13669	0.1457	0.14675	0.1464	0.14414	0.14603	0.14571	0.14274	0.14326	0.14528	0.13635	0.13675	0.13668	0.13538	0.13664	0.13684	0.13889	0.13921	0.13918	0.13271	0.13211	0.13292	0.13505	0.13526	0.13514	0.13294	0.13236	0.13232	0.14103	0.14169	0.14179	0.13961	0.14105	0.14008	0.14238	0.1452	0.14609	0.14897	0.14912	0.14894	0.14879
8520	0.13908	0.13964	0.13973	0.13741	0.13763	0.14031	0.13538	0.13592	0.13694	0.14589	0.1469	0.14666	0.14437	0.1462	0.14587	0.14293	0.14348	0.14548	0.13654	0.13687	0.13686	0.13557	0.13676	0.13698	0.13902	0.13931	0.13935	0.13282	0.13227	0.13308	0.13522	0.13539	0.13535	0.13311	0.13253	0.13251	0.14133	0.14188	0.14203	0.13988	0.14137	0.14037	0.14254	0.14547	0.14636	0.14925	0.14935	0.14924	0.14912
8516	0.13924	0.13986	0.13991	0.13759	0.13781	0.14044	0.1356	0.13609	0.13722	0.14614	0.14703	0.14694	0.14458	0.14638	0.14605	0.14308	0.14372	0.14566	0.13673	0.13699	0.13698	0.13577	0.13695	0.1371	0.13917	0.13942	0.13947	0.13305	0.13248	0.13332	0.13552	0.13563	0.13561	0.1333	0.13272	0.13277	0.1417	0.1421	0.14227	0.1401	0.14168	0.1407	0.14277	0.14574	0.14662	0.14953	0.14953	0.14955	0.14941
8512	0.13945	0.14016	0.14016	0.13781	0.13804	0.14069	0.13587	0.13631	0.13749	0.14649	0.14726	0.14725	0.1448	0.14668	0.14636	0.14327	0.14402	0.14594	0.13699	0.13719	0.13714	0.13601	0.13724	0.13733	0.13939	0.13966	0.13961	0.13334	0.13273	0.13361	0.1359	0.13597	0.13591	0.13356	0.13297	0.1331	0.14208	0.14239	0.14259	0.14038	0.14198	0.14105	0.14313	0.14604	0.14696	0.14987	0.14974	0.14986	0.14965
8508	0.13972	0.14045	0.14049	0.13807	0.13826	0.141	0.13615	0.13659	0.13771	0.14686	0.14759	0.14752	0.14503	0.14705	0.14673	0.14356	0.14431	0.14632	0.13725	0.13751	0.13736	0.13626	0.1375	0.13759	0.13968	0.13994	0.13978	0.13363	0.13301	0.13387	0.13623	0.13631	0.13623	0.13386	0.13325	0.13339	0.14241	0.14271	0.14297	0.14072	0.1423	0.14134	0.14349	0.14636	0.14731	0.15021	0.15001	0.15011	0.14988
8504	0.14001	0.14066	0.14077	0.13833	0.13845	0.14129	0.13635	0.13689	0.13796	0.14719	0.14798	0.14771	0.14528	0.14736	0.14702	0.14389	0.14455	0.14671	0.13746	0.13784	0.13763	0.13647	0.13767	0.1378	0.13993	0.14012	0.13996	0.13388	0.13328	0.13409	0.13644	0.13654	0.1365	0.13413	0.13353	0.13362	0.1427	0.14304	0.14328	0.14106	0.14264	0.14156	0.14378	0.14667	0.1476	0.15047	0.15032	0.15033	0.15015
8500	0.14031	0.1409	0.14098	0.13859	0.13866	0.14155	0.13659	0.13715	0.13829	0.14749	0.14838	0.14795	0.14562	0.14765	0.14721	0.14416	0.14482	0.14701	0.13768	0.13805	0.13791	0.13669	0.13784	0.13797	0.14014	0.14032	0.14022	0.13413	0.13352	0.13433	0.13662	0.13669	0.13675	0.13435	0.13386	0.13387	0.14298	0.14337	0.14355	0.14141	0.14303	0.1418	0.14407	0.14697	0.14788	0.15068	0.15063	0.15059	0.15052
8496	0.14064	0.14123	0.14119	0.13887	0.13891	0.1418	0.13692	0.13744	0.13854	0.14777	0.14868	0.14825	0.14602	0.14797	0.14744	0.14438	0.14513	0.14727	0.1379	0.1382	0.13817	0.13692	0.13808	0.13817	0.14036	0.14059	0.14054	0.1344	0.13379	0.13464	0.13687	0.13693	0.13701	0.13461	0.13418	0.13417	0.14325	0.14375	0.14388	0.14179	0.14343	0.14212	0.14442	0.14727	0.14818	0.15095	0.15098	0.1509	0.15094
8492	0.14092	0.14153	0.14143	0.13915	0.13922	0.14204	0.1372	0.13777	0.1387	0.14802	0.14888	0.14855	0.14637	0.14827	0.14775	0.14465	0.14542	0.14754	0.13808	0.13841	0.13844	0.13712	0.13835	0.13841	0.14057	0.14086	0.14082	0.13467	0.1341	0.13497	0.13719	0.13728	0.13729	0.13495	0.13443	0.13448	0.1435	0.14412	0.14425	0.14216	0.14371	0.14247	0.14474	0.1476	0.14847	0.15127	0.15133	0.15123	0.15129
8488	0.14117	0.14179	0.14171	0.13943	0.1396	0.1423	0.13741	0.1381	0.13894	0.14829	0.14909	0.14885	0.14671	0.14852	0.14808	0.14499	0.14571	0.14784	0.13831	0.13868	0.1387	0.13735	0.13863	0.13867	0.14076	0.14114	0.14105	0.13497	0.13443	0.13528	0.13755	0.13763	0.13757	0.13532	0.13462	0.13476	0.14376	0.14445	0.14459	0.14245	0.1439	0.1428	0.14499	0.14797	0.14881	0.15159	0.15163	0.1516	0.15155
8484	0.14145	0.14207	0.14195	0.13972	0.13993	0.14262	0.13765	0.13838	0.13929	0.14857	0.1494	0.14919	0.14702	0.14874	0.1484	0.14534	0.14606	0.14819	0.13866	0.13894	0.13894	0.13767	0.1389	0.13893	0.14102	0.14142	0.14129	0.13527	0.13473	0.13556	0.13792	0.13795	0.13789	0.13567	0.13484	0.13501	0.1441	0.14476	0.14488	0.14274	0.14417	0.14311	0.14526	0.14833	0.14923	0.15189	0.15189	0.15196	0.15179
8480	0.1417	0.14234	0.14212	0.14001	0.14017	0.14294	0.1379	0.1386	0.13959	0.14883	0.14974	0.14951	0.14724	0.14898	0.14867	0.14564	0.14637	0.14851	0.13894	0.13915	0.13913	0.13796	0.1391	0.13916	0.14131	0.14165	0.14152	0.13555	0.13498	0.13577	0.13825	0.13826	0.13814	0.13594	0.13512	0.13524	0.14449	0.14506	0.14514	0.14308	0.14453	0.14345	0.14562	0.14862	0.14958	0.15221	0.15217	0.15226	0.15202
8476	0.14188	0.14254	0.14235	0.14022	0.1404	0.1432	0.13813	0.13877	0.13979	0.1491	0.15001	0.14977	0.1474	0.14927	0.14896	0.14591	0.1466	0.14874	0.13907	0.13934	0.13931	0.13817	0.13926	0.13935	0.14153	0.14182	0.14172	0.13587	0.13524	0.13599	0.13844	0.13858	0.13831	0.13613	0.13536	0.13549	0.14483	0.14536	0.14542	0.14337	0.14487	0.14379	0.14598	0.14889	0.14984	0.15253	0.15247	0.15252	0.15224
8472	0.14206	0.14274	0.1427	0.1404	0.14064	0.14344	0.13839	0.13901	0.14001	0.14939	0.15024	0.15006	0.14764	0.14955	0.1493	0.1462	0.14686	0.14896	0.13923	0.13956	0.13953	0.13835	0.13949	0.13954	0.14169	0.14202	0.14196	0.13621	0.13558	0.1363	0.13862	0.13887	0.1385	0.13636	0.13558	0.13577	0.14504	0.14565	0.14571	0.14356	0.14518	0.14409	0.14626	0.14919	0.15011	0.15279	0.15275	0.15278	0.15247
8468	0.14234	0.143	0.14309	0.14068	0.1409	0.1437	0.13871	0.13933	0.14032	0.1497	0.15051	0.15035	0.14796	0.14984	0.14966	0.14653	0.14719	0.14927	0.13947	0.13982	0.13975	0.13853	0.13979	0.13979	0.14187	0.14226	0.14226	0.13644	0.1359	0.13664	0.13888	0.13909	0.13873	0.13666	0.13585	0.13609	0.14526	0.14592	0.14603	0.1438	0.14546	0.14435	0.14652	0.14954	0.15045	0.15308	0.15306	0.15307	0.15281
8464	0.14264	0.14329	0.14342	0.14103	0.14116	0.14398	0.13904	0.13964	0.14065	0.14999	0.1508	0.1506	0.14829	0.15017	0.14994	0.14684	0.14752	0.14957	0.13967	0.14009	0.13997	0.13873	0.14007	0.14003	0.14208	0.14249	0.14248	0.13657	0.13605	0.13686	0.13914	0.13926	0.13893	0.13695	0.13623	0.13644	0.14563	0.14622	0.14645	0.14419	0.14575	0.14464	0.1469	0.14991	0.15082	0.15348	0.15345	0.15343	0.15324
8460	0.14291	0.14357	0.14369	0.14133	0.14143	0.14422	0.13935	0.13983	0.14093	0.15024	0.15107	0.15082	0.14862	0.15051	0.15017	0.14713	0.14778	0.14984	0.13983	0.14032	0.14019	0.13896	0.14029	0.1402	0.14231	0.14269	0.14265	0.13678	0.13617	0.13703	0.13939	0.13946	0.13915	0.13725	0.13661	0.13677	0.14612	0.14661	0.14687	0.14467	0.14609	0.14499	0.14739	0.15023	0.15119	0.1539	0.15388	0.15382	0.15366
8456	0.14318	0.14383	0.14394	0.14153	0.14176	0.14442	0.13964	0.14001	0.14117	0.15053	0.15136	0.15106	0.14891	0.15079	0.15044	0.1474	0.14805	0.15015	0.14005	0.14051	0.14043	0.1392	0.14048	0.14041	0.14258	0.14289	0.14287	0.13711	0.13642	0.13732	0.13971	0.13972	0.13953	0.13757	0.13691	0.13707	0.14654	0.14706	0.14717	0.14507	0.14647	0.14538	0.14777	0.15051	0.1515	0.15425	0.15424	0.15414	0.154
8452	0.14342	0.1441	0.14417	0.14175	0.14209	0.14461	0.13991	0.14023	0.14145	0.15087	0.15168	0.15141	0.14919	0.1511	0.15075	0.14765	0.14837	0.15054	0.14032	0.14069	0.14069	0.13942	0.14066	0.14072	0.14284	0.14315	0.14313	0.1374	0.13672	0.13764	0.14003	0.13996	0.13997	0.13778	0.13716	0.13738	0.14678	0.14738	0.1474	0.14534	0.14685	0.14572	0.14802	0.15076	0.15176	0.15451	0.15448	0.15441	0.15428
8448	0.14366	0.14434	0.14439	0.14203	0.14233	0.14487	0.14014	0.14047	0.14173	0.15114	0.15201	0.15186	0.14951	0.1514	0.15108	0.14792	0.1487	0.15088	0.14056	0.14082	0.14094	0.13963	0.14086	0.14104	0.14309	0.14347	0.14338	0.13764	0.13703	0.1379	0.14028	0.14017	0.14032	0.13789	0.1374	0.13767	0.14699	0.14755	0.14765	0.14552	0.14719	0.14598	0.14826	0.15104	0.15203	0.15477	0.15469	0.15467	0.15454
8444	0.14398	0.14458	0.14463	0.14231	0.14252	0.14526	0.14038	0.14074	0.14202	0.15142	0.15233	0.15228	0.14988	0.15165	0.15142	0.14826	0.14899	0.15118	0.1408	0.141	0.14117	0.13987	0.14108	0.14128	0.14337	0.14373	0.14362	0.13789	0.13734	0.13815	0.14052	0.14044	0.14054	0.13809	0.13767	0.1379	0.14729	0.14779	0.148	0.14579	0.14751	0.1463	0.14856	0.15138	0.15237	0.15508	0.15494	0.15497	0.15485
8440	0.14433	0.14488	0.14487	0.14252	0.14273	0.14566	0.14066	0.14101	0.14231	0.15175	0.1526	0.15256	0.15017	0.15187	0.15178	0.1486	0.14928	0.15143	0.14104	0.14128	0.14141	0.14012	0.1413	0.14149	0.14363	0.14388	0.14387	0.13816	0.13761	0.13836	0.14075	0.14074	0.14068	0.13836	0.1379	0.13811	0.14761	0.14811	0.14836	0.14617	0.14781	0.14669	0.14888	0.15178	0.15276	0.15535	0.15525	0.1553	0.15521
8436	0.14459	0.14513	0.14512	0.14269	0.14295	0.14593	0.14096	0.14128	0.14258	0.15202	0.1528	0.15271	0.15037	0.15214	0.1521	0.14887	0.14958	0.15167	0.14127	0.14161	0.14164	0.14035	0.14149	0.14172	0.14387	0.14407	0.1441	0.13842	0.13783	0.13859	0.14096	0.14099	0.14084	0.1386	0.13807	0.13827	0.14793	0.14841	0.14866	0.14647	0.14804	0.14699	0.14915	0.15217	0.1531	0.15553	0.15556	0.15556	0.15547
8432	0.14479	0.14532	0.14536	0.14294	0.14323	0.14612	0.14123	0.14153	0.14279	0.15224	0.15301	0.15289	0.15054	0.15245	0.15235	0.14907	0.14984	0.15196	0.14152	0.14193	0.14182	0.14059	0.14167	0.14196	0.14407	0.14435	0.14431	0.13867	0.13803	0.13887	0.14115	0.14123	0.14105	0.13878	0.13828	0.13844	0.14826	0.1487	0.14897	0.14671	0.14828	0.14723	0.1494	0.15247	0.15339	0.15576	0.15587	0.15582	0.15569
8428	0.14497	0.14554	0.14551	0.14322	0.14357	0.1463	0.14148	0.14174	0.14294	0.15248	0.15331	0.15316	0.15075	0.15268	0.15255	0.14924	0.15005	0.15223	0.14177	0.14214	0.14193	0.14083	0.14191	0.14218	0.14418	0.1446	0.14452	0.13888	0.13824	0.13911	0.1413	0.1415	0.14124	0.13892	0.13855	0.13867	0.1485	0.14898	0.14931	0.14694	0.14853	0.14748	0.14964	0.15269	0.15362	0.15603	0.15615	0.15609	0.1559
8424	0.14515	0.14579	0.14567	0.14347	0.14384	0.14649	0.1417	0.14199	0.14312	0.15275	0.15366	0.15342	0.15105	0.15287	0.15279	0.14944	0.15027	0.15245	0.14196	0.14227	0.14207	0.14111	0.14221	0.14235	0.14434	0.1448	0.14475	0.13907	0.13847	0.13928	0.14144	0.14173	0.14141	0.13916	0.13878	0.13889	0.14866	0.14921	0.1496	0.14715	0.14878	0.14771	0.14986	0.15288	0.15383	0.15627	0.15636	0.15627	0.15612
8420	0.14537	0.14605	0.14597	0.14373	0.14402	0.14672	0.1419	0.14227	0.14334	0.153	0.15398	0.15364	0.15137	0.15315	0.15308	0.14971	0.15053	0.15266	0.14211	0.14243	0.14232	0.14132	0.14246	0.14253	0.14455	0.14502	0.14496	0.13922	0.13869	0.13941	0.14161	0.14191	0.14161	0.13945	0.13892	0.13901	0.14889	0.14941	0.14983	0.14736	0.14901	0.14791	0.15004	0.15307	0.15407	0.15649	0.15652	0.15642	0.15637
8416	0.14557	0.14627	0.14625	0.14393	0.14417	0.14696	0.14208	0.1425	0.14351	0.15316	0.15419	0.15383	0.15157	0.15345	0.15327	0.14996	0.15077	0.15285	0.14228	0.14263	0.1426	0.1414	0.14263	0.14271	0.14468	0.14518	0.14507	0.13931	0.1389	0.13959	0.14183	0.14207	0.1418	0.13966	0.13902	0.13911	0.14916	0.14961	0.14999	0.14765	0.14919	0.14812	0.15022	0.15326	0.15426	0.15673	0.15669	0.15663	0.15665
8412	0.1457	0.14638	0.14638	0.14405	0.14428	0.14714	0.14221	0.14267	0.14364	0.15325	0.1543	0.15401	0.15161	0.15363	0.1533	0.15014	0.15093	0.15298	0.14246	0.1428	0.14276	0.14143	0.14277	0.1428	0.14474	0.1452	0.14511	0.13944	0.13908	0.13979	0.14207	0.1422	0.14199	0.13977	0.13919	0.1393	0.14937	0.14981	0.15008	0.14789	0.1494	0.14834	0.15042	0.15344	0.15437	0.15692	0.1569	0.15686	0.15689
8408	0.14588	0.14651	0.14651	0.14424	0.14443	0.14732	0.14236	0.14284	0.14388	0.15345	0.15441	0.15421	0.1517	0.15374	0.15339	0.15035	0.15105	0.15315	0.14265	0.143	0.1429	0.14157	0.14293	0.14288	0.1449	0.1453	0.14522	0.13962	0.1392	0.13995	0.14229	0.14235	0.14219	0.13994	0.13942	0.13952	0.14948	0.15	0.15019	0.14805	0.14962	0.14856	0.1506	0.15369	0.15456	0.15707	0.15711	0.15706	0.15703
8404	0.14617	0.14677	0.14674	0.14453	0.14462	0.14752	0.14255	0.14299	0.1442	0.15375	0.1546	0.15442	0.15195	0.1539	0.15363	0.1506	0.1512	0.15335	0.14279	0.1432	0.14313	0.14186	0.14317	0.14309	0.14514	0.14556	0.14544	0.13987	0.13929	0.1401	0.14246	0.14254	0.14242	0.14017	0.13963	0.13969	0.1496	0.15022	0.15035	0.1482	0.14978	0.14873	0.15078	0.15398	0.15488	0.15726	0.1573	0.1572	0.15712
8400	0.1464	0.14698	0.14695	0.14475	0.14478	0.14766	0.14269	0.1431	0.14438	0.15396	0.15478	0.15457	0.15218	0.1541	0.15388	0.15078	0.15139	0.15348	0.14287	0.14331	0.14337	0.14207	0.14338	0.14331	0.1453	0.14577	0.14564	0.14015	0.13941	0.14028	0.14257	0.14275	0.14266	0.14036	0.1398	0.13982	0.1498	0.15043	0.15053	0.14841	0.14993	0.14885	0.151	0.15413	0.15512	0.15748	0.15747	0.15731	0.15726
8396	0.14649	0.14711	0.14711	0.14482	0.1449	0.14779	0.14283	0.14325	0.14448	0.1541	0.15498	0.15473	0.15234	0.15435	0.15406	0.1509	0.15159	0.15359	0.14297	0.14339	0.14351	0.14215	0.14353	0.14347	0.14544	0.14593	0.14582	0.14037	0.13954	0.14042	0.14267	0.14293	0.14282	0.14049	0.13991	0.13995	0.15006	0.15059	0.15076	0.1486	0.1501	0.149	0.15125	0.1542	0.15527	0.15764	0.15766	0.15746	0.15745
8392	0.14657	0.14723	0.14728	0.14489	0.14507	0.14794	0.14304	0.14348	0.14465	0.15428	0.15518	0.15498	0.15249	0.15457	0.15421	0.15106	0.15178	0.15381	0.14313	0.14354	0.14359	0.14221	0.14366	0.14365	0.14562	0.14609	0.14605	0.14051	0.13967	0.14053	0.14283	0.14309	0.14294	0.14056	0.13998	0.14006	0.15026	0.15071	0.151	0.1487	0.15027	0.14917	0.15141	0.15438	0.15544	0.15772	0.15783	0.15762	0.15765
8388	0.14671	0.14736	0.14743	0.14503	0.14525	0.14806	0.14319	0.14367	0.14483	0.15444	0.15534	0.1552	0.15262	0.15473	0.15437	0.15126	0.15197	0.15403	0.1433	0.14369	0.14366	0.14232	0.14377	0.14386	0.14579	0.1462	0.14624	0.14059	0.13981	0.14066	0.14295	0.14319	0.14305	0.1406	0.14005	0.14014	0.15039	0.15082	0.15115	0.14877	0.15037	0.14928	0.1515	0.15465	0.15564	0.15771	0.1579	0.15773	0.15784
8384	0.14685	0.14749	0.14753	0.14518	0.14537	0.14818	0.14323	0.14378	0.14493	0.15452	0.15546	0.15531	0.15272	0.15481	0.15454	0.15142	0.15214	0.15416	0.14344	0.14383	0.14374	0.14246	0.14382	0.14399	0.14592	0.14621	0.14632	0.14058	0.13998	0.14076	0.14299	0.14322	0.14312	0.1406	0.14018	0.14028	0.15051	0.15095	0.15129	0.14892	0.15049	0.14937	0.15162	0.15484	0.15576	0.15775	0.15793	0.15786	0.15801
8380	0.14698	0.14765	0.14763	0.14529	0.14549	0.14833	0.14332	0.14385	0.14505	0.15456	0.15559	0.15536	0.15284	0.15488	0.15471	0.15155	0.15233	0.15427	0.14356	0.14398	0.14387	0.14263	0.14387	0.14408	0.14601	0.14627	0.14635	0.14058	0.14012	0.1408	0.14305	0.14328	0.14317	0.14068	0.14034	0.14044	0.15067	0.1511	0.15151	0.14911	0.15065	0.1495	0.15179	0.15499	0.15584	0.15793	0.15797	0.15798	0.15808
8376	0.14714	0.14784	0.14777	0.14539	0.14567	0.1485	0.14353	0.14396	0.14523	0.15462	0.15571	0.15547	0.15299	0.155	0.15487	0.15167	0.15249	0.15442	0.14367	0.14411	0.14403	0.14284	0.14399	0.14418	0.14612	0.14647	0.14643	0.14065	0.1402	0.14077	0.14321	0.14338	0.14327	0.14085	0.14038	0.14051	0.15079	0.15119	0.15168	0.14922	0.15077	0.14963	0.1519	0.15517	0.15593	0.1581	0.15797	0.15807	0.15802
8372	0.14729	0.14797	0.14787	0.14551	0.14583	0.1486	0.14369	0.14406	0.14534	0.15471	0.15579	0.15559	0.15309	0.15513	0.15497	0.15176	0.15257	0.15452	0.14375	0.14417	0.14412	0.14298	0.14414	0.14428	0.14624	0.14667	0.14651	0.1407	0.1402	0.1408	0.14337	0.14342	0.14336	0.14096	0.14033	0.1405	0.15086	0.15124	0.1517	0.14921	0.15082	0.14972	0.15197	0.1553	0.15602	0.15813	0.15804	0.15814	0.15794
8368	0.14734	0.14798	0.1479	0.14563	0.1459	0.14861	0.1437	0.14409	0.14533	0.15482	0.15582	0.15566	0.15313	0.15518	0.15501	0.15179	0.15258	0.15454	0.1438	0.14421	0.14412	0.143	0.14424	0.14434	0.14631	0.14675	0.14656	0.1407	0.14015	0.14095	0.14343	0.14345	0.14339	0.14097	0.14034	0.14053	0.15093	0.15133	0.15169	0.14923	0.15088	0.14978	0.15207	0.15535	0.15607	0.15816	0.15825	0.1582	0.158
8364	0.14736	0.14799	0.14796	0.14572	0.14597	0.14863	0.14369	0.14413	0.14533	0.155	0.15588	0.15574	0.15324	0.15518	0.15502	0.15185	0.1526	0.1546	0.1439	0.14432	0.14418	0.143	0.14428	0.14442	0.14633	0.14677	0.14663	0.14075	0.14014	0.1411	0.14343	0.14355	0.1434	0.14098	0.14041	0.14062	0.15097	0.15145	0.15176	0.14933	0.15096	0.14982	0.15216	0.15537	0.15613	0.15828	0.15842	0.1583	0.15813
8360	0.14743	0.1481	0.14813	0.14586	0.14607	0.14874	0.14378	0.14426	0.14543	0.15517	0.15602	0.15586	0.15348	0.15522	0.15505	0.15195	0.15268	0.15475	0.14403	0.14446	0.14434	0.1431	0.14436	0.1445	0.14636	0.14682	0.14677	0.14084	0.14022	0.14114	0.14345	0.14364	0.14346	0.14105	0.14046	0.14074	0.15096	0.15152	0.15183	0.14939	0.151	0.14985	0.15216	0.15545	0.15625	0.1584	0.15843	0.15839	0.15819
8356	0.14755	0.14824	0.14827	0.14599	0.14615	0.14885	0.14391	0.14441	0.14555	0.15525	0.15617	0.15596	0.15373	0.15531	0.15513	0.15204	0.15279	0.15491	0.14412	0.14455	0.14448	0.14322	0.14446	0.14454	0.14645	0.14692	0.1469	0.14089	0.1403	0.14114	0.1435	0.14363	0.14356	0.14118	0.14053	0.14081	0.15093	0.15155	0.15185	0.14936	0.15104	0.14988	0.15215	0.15556	0.15638	0.15847	0.15836	0.15842	0.15821
8352	0.14763	0.14829	0.14831	0.14604	0.14615	0.14889	0.14402	0.14447	0.14561	0.15532	0.15624	0.15602	0.15381	0.15537	0.15521	0.15204	0.15287	0.15498	0.14414	0.1446	0.14456	0.14328	0.14453	0.14461	0.14658	0.147	0.14696	0.14089	0.14033	0.14119	0.14355	0.14362	0.14364	0.1413	0.14063	0.14082	0.15092	0.15159	0.15191	0.14935	0.15111	0.14993	0.15218	0.15562	0.15648	0.1585	0.15837	0.15842	0.15826
8348	0.14765	0.14824	0.1483	0.14601	0.14615	0.14889	0.1441	0.14446	0.14565	0.15546	0.15622	0.15605	0.15372	0.15535	0.15528	0.15199	0.15291	0.15497	0.14413	0.1446	0.1446	0.14327	0.14457	0.14473	0.14667	0.147	0.14698	0.14092	0.14037	0.14124	0.14361	0.14367	0.14363	0.14135	0.14069	0.14085	0.15101	0.15165	0.15204	0.14943	0.15117	0.14997	0.15229	0.15563	0.15655	0.15851	0.15844	0.15842	0.15829
8344	0.14762	0.1482	0.1483	0.14597	0.14617	0.14891	0.14411	0.14447	0.14569	0.15552	0.15619	0.15606	0.15361	0.15532	0.15536	0.15195	0.15291	0.15498	0.14412	0.14455	0.1446	0.14323	0.14461	0.14478	0.1467	0.14697	0.14696	0.14105	0.14042	0.14126	0.14368	0.14374	0.14359	0.14137	0.14072	0.14095	0.15122	0.1517	0.15215	0.14955	0.15119	0.14999	0.15242	0.15565	0.15659	0.15846	0.15853	0.15843	0.15827
8340	0.14759	0.1482	0.1483	0.14592	0.14613	0.14897	0.14409	0.14453	0.1457	0.15541	0.15622	0.15602	0.15356	0.15537	0.15541	0.15195	0.15288	0.15499	0.14412	0.14449	0.14454	0.14322	0.14461	0.14476	0.14668	0.14696	0.14692	0.1412	0.14043	0.14125	0.1437	0.14382	0.14358	0.14138	0.14076	0.14101	0.15139	0.1518	0.1522	0.14968	0.15125	0.15009	0.15248	0.15566	0.15659	0.1584	0.15859	0.15849	0.15826
8336	0.14762	0.14823	0.14828	0.14591	0.14606	0.14904	0.1441	0.14459	0.14568	0.1553	0.15627	0.156	0.15355	0.15545	0.15534	0.15202	0.15286	0.15495	0.14417	0.1445	0.1445	0.14323	0.14459	0.14475	0.14664	0.14698	0.14695	0.14125	0.14042	0.14123	0.14367	0.14386	0.14363	0.14136	0.14079	0.14099	0.15141	0.15194	0.15224	0.14975	0.15135	0.15026	0.15252	0.15565	0.15654	0.15842	0.15862	0.15861	0.15835
8332	0.14771	0.14827	0.14822	0.14594	0.14608	0.14908	0.14416	0.14458	0.14569	0.15532	0.15628	0.15606	0.15359	0.15551	0.15527	0.15211	0.15282	0.15493	0.14426	0.14457	0.14455	0.1432	0.14461	0.14478	0.14663	0.14705	0.14706	0.1412	0.1404	0.14124	0.14364	0.14382	0.14365	0.14133	0.14078	0.14099	0.15136	0.15198	0.15229	0.14976	0.15138	0.1504	0.1526	0.15564	0.15656	0.15851	0.15865	0.15867	0.15852
8328	0.14784	0.14834	0.14821	0.14599	0.14616	0.1491	0.14424	0.14454	0.14575	0.15539	0.15628	0.15614	0.15366	0.15558	0.1553	0.1522	0.15277	0.15493	0.14435	0.14464	0.14463	0.14317	0.14464	0.1448	0.14669	0.14714	0.14715	0.14112	0.14039	0.14127	0.14362	0.14376	0.14367	0.14131	0.14076	0.14104	0.15136	0.15194	0.15235	0.14978	0.15135	0.15045	0.15265	0.15565	0.15667	0.15856	0.15864	0.15865	0.15865
8324	0.14792	0.14844	0.14826	0.14598	0.14621	0.14908	0.14424	0.14451	0.14581	0.15544	0.15626	0.15615	0.15368	0.15558	0.15534	0.15224	0.15279	0.15494	0.14435	0.14471	0.14468	0.14318	0.14462	0.14478	0.14677	0.14714	0.14712	0.14107	0.14042	0.14129	0.1436	0.14375	0.14368	0.14126	0.14079	0.1411	0.15145	0.1519	0.15233	0.1498	0.15133	0.15037	0.1526	0.15568	0.15676	0.15853	0.15861	0.15861	0.15864
8320	0.1479	0.14846	0.14827	0.14586	0.14624	0.14903	0.14412	0.14451	0.1458	0.15547	0.15626	0.15611	0.15365	0.15553	0.15535	0.15221	0.15287	0.15499	0.14424	0.14478	0.14468	0.1432	0.14459	0.14475	0.14677	0.14705	0.14702	0.14107	0.14049	0.14129	0.14362	0.14374	0.14363	0.14125	0.14085	0.1411	0.1515	0.15186	0.15223	0.14979	0.15134	0.15024	0.15251	0.15567	0.15675	0.15849	0.15859	0.15854	0.15851
8316	0.14781	0.14833	0.14823	0.14577	0.14624	0.14893	0.14399	0.14453	0.14579	0.15545	0.15633	0.15609	0.15358	0.15549	0.15534	0.15214	0.15295	0.15501	0.14413	0.14479	0.14465	0.14329	0.14461	0.14473	0.14673	0.14698	0.14697	0.14109	0.14055	0.14126	0.14364	0.14373	0.14357	0.14132	0.14084	0.14101	0.15145	0.15183	0.15214	0.14974	0.15133	0.15013	0.15243	0.15565	0.15662	0.15847	0.15853	0.15842	0.15835
8312	0.14771	0.14818	0.14817	0.14582	0.14616	0.14886	0.14393	0.14454	0.14576	0.15537	0.15631	0.15603	0.15354	0.15542	0.15529	0.15209	0.15295	0.15496	0.14407	0.14471	0.14456	0.14339	0.14461	0.14469	0.14672	0.14699	0.14695	0.14103	0.14055	0.1412	0.14362	0.14373	0.14358	0.14137	0.14076	0.14082	0.15132	0.15176	0.15205	0.14966	0.15128	0.15009	0.15235	0.15563	0.15649	0.15839	0.1584	0.15833	0.15823
8308	0.14763	0.14815	0.14812	0.14593	0.14606	0.14887	0.14389	0.14456	0.14564	0.15527	0.15615	0.15593	0.15351	0.15534	0.15519	0.15208	0.15286	0.15491	0.1441	0.14465	0.14447	0.14341	0.14455	0.14463	0.14665	0.147	0.14697	0.14092	0.14051	0.14112	0.14351	0.14373	0.14357	0.14135	0.14071	0.14064	0.15123	0.15166	0.15197	0.14959	0.15121	0.15009	0.15231	0.15555	0.1564	0.15828	0.15827	0.15829	0.15818
8304	0.14755	0.14817	0.14809	0.14598	0.14601	0.14887	0.14384	0.1446	0.14556	0.15516	0.15605	0.15585	0.1535	0.15531	0.15511	0.15207	0.15279	0.15488	0.14421	0.14461	0.14446	0.14333	0.14449	0.14457	0.14656	0.14697	0.14702	0.14083	0.14045	0.14109	0.1434	0.1437	0.14347	0.14125	0.14067	0.14056	0.15121	0.1516	0.15192	0.14952	0.15114	0.15004	0.15229	0.15546	0.15631	0.15822	0.1582	0.15826	0.15815
8300	0.14745	0.14811	0.14805	0.14592	0.14598	0.14878	0.14375	0.14454	0.14554	0.15505	0.15598	0.15576	0.15346	0.15528	0.15505	0.15201	0.15271	0.15482	0.14424	0.1445	0.14442	0.14318	0.14442	0.1445	0.14654	0.14689	0.14695	0.14076	0.14042	0.14108	0.14339	0.14363	0.14339	0.14115	0.14056	0.14055	0.15119	0.15162	0.15186	0.14944	0.15108	0.14992	0.15224	0.15542	0.15621	0.15821	0.15815	0.15822	0.15809
8296	0.14737	0.14801	0.14798	0.14578	0.14594	0.1487	0.14369	0.14433	0.14551	0.15494	0.15591	0.15568	0.15341	0.15521	0.15499	0.15191	0.1526	0.15473	0.14413	0.14441	0.14432	0.143	0.14431	0.14445	0.14648	0.14685	0.14677	0.14072	0.1404	0.14109	0.14341	0.14355	0.14337	0.14111	0.14048	0.14053	0.15111	0.15164	0.15186	0.14936	0.15102	0.14984	0.15219	0.15536	0.15613	0.1582	0.15811	0.15817	0.15806
8292	0.1473	0.14792	0.14789	0.14567	0.14588	0.14864	0.14367	0.14413	0.14544	0.15486	0.15584	0.15562	0.15333	0.15513	0.15493	0.15179	0.15247	0.15466	0.14397	0.14431	0.14422	0.14286	0.14422	0.14442	0.14636	0.14684	0.14663	0.14075	0.14031	0.14107	0.14336	0.14351	0.14332	0.14107	0.14047	0.14048	0.15098	0.15159	0.15187	0.1493	0.15091	0.14983	0.15211	0.15522	0.15602	0.15815	0.15805	0.1581	0.15798
8288	0.14718	0.14781	0.14774	0.14554	0.14577	0.14849	0.1436	0.144	0.14535	0.15478	0.15572	0.15555	0.15318	0.15507	0.15482	0.15164	0.15235	0.15453	0.14378	0.14412	0.14417	0.14276	0.1441	0.14434	0.14628	0.14672	0.14652	0.14074	0.14013	0.14096	0.14324	0.14348	0.1432	0.14098	0.14041	0.1404	0.15088	0.15144	0.15183	0.14924	0.15081	0.14977	0.15199	0.15505	0.15588	0.15804	0.15794	0.158	0.15779
8284	0.1471	0.14773	0.1476	0.14541	0.14562	0.14836	0.14348	0.14392	0.14528	0.15474	0.1556	0.15548	0.153	0.15498	0.15471	0.15156	0.1523	0.15439	0.14368	0.14399	0.14417	0.14271	0.14403	0.14424	0.14626	0.14657	0.14647	0.1406	0.13992	0.14077	0.1431	0.1434	0.14304	0.14083	0.14031	0.14031	0.15083	0.15127	0.15171	0.14914	0.15075	0.14962	0.15187	0.15493	0.15578	0.15793	0.15783	0.15786	0.15761
8280	0.1471	0.14769	0.1476	0.14538	0.14551	0.14833	0.14339	0.14389	0.14521	0.1547	0.15555	0.15542	0.15291	0.15489	0.15466	0.15161	0.15225	0.15433	0.14366	0.14404	0.14416	0.14272	0.14408	0.1442	0.14624	0.14652	0.14652	0.14041	0.13975	0.1406	0.14294	0.14325	0.14292	0.14067	0.14018	0.14023	0.15072	0.15116	0.15151	0.14902	0.15064	0.14945	0.15178	0.15493	0.15573	0.15785	0.15773	0.15771	0.15752
8276	0.14703	0.14762	0.14765	0.14539	0.14544	0.14827	0.1433	0.14384	0.14511	0.15458	0.15553	0.15532	0.15291	0.15481	0.1546	0.1516	0.15214	0.15429	0.14365	0.1441	0.14408	0.1427	0.14408	0.14418	0.14618	0.14648	0.14651	0.14024	0.13967	0.14046	0.14277	0.14308	0.14285	0.14054	0.14003	0.14015	0.15058	0.15109	0.15129	0.14887	0.15046	0.14934	0.15168	0.15489	0.15569	0.15777	0.15765	0.15759	0.15748
8272	0.14687	0.1475	0.14758	0.14527	0.1454	0.14817	0.14318	0.14375	0.14497	0.15443	0.15542	0.1552	0.15285	0.15472	0.15449	0.15146	0.15203	0.15418	0.1436	0.14403	0.14393	0.1426	0.14396	0.14407	0.14605	0.14635	0.14637	0.14008	0.1396	0.14036	0.14264	0.14294	0.14279	0.14042	0.1399	0.14004	0.1505	0.15102	0.15114	0.14877	0.15033	0.14926	0.15156	0.15471	0.1556	0.15764	0.15759	0.1575	0.15745
8268	0.14675	0.14739	0.14743	0.1451	0.14539	0.14807	0.14311	0.14365	0.14482	0.15433	0.15526	0.15511	0.15276	0.1546	0.15437	0.15133	0.15192	0.15402	0.14352	0.14391	0.14378	0.14247	0.14384	0.14389	0.14589	0.14619	0.14624	0.13995	0.13949	0.14025	0.14257	0.14277	0.14267	0.14031	0.13977	0.1399	0.1504	0.15089	0.15106	0.14872	0.15025	0.14913	0.15143	0.15452	0.15546	0.15746	0.15753	0.15742	0.15738
8264	0.14667	0.14729	0.14726	0.14497	0.14535	0.14794	0.14307	0.1435	0.14467	0.15428	0.15509	0.15502	0.15267	0.15448	0.15428	0.15124	0.15182	0.15387	0.14341	0.1438	0.14373	0.14238	0.14378	0.14379	0.14581	0.14609	0.1462	0.13988	0.1394	0.14014	0.14249	0.14259	0.14248	0.1402	0.13962	0.13977	0.15021	0.15071	0.15095	0.14858	0.15009	0.14892	0.15134	0.15436	0.1553	0.15729	0.1574	0.15734	0.15724
8260	0.14652	0.14714	0.14706	0.14482	0.1452	0.14775	0.14295	0.14329	0.14449	0.15416	0.15491	0.15486	0.15253	0.15434	0.15416	0.15109	0.15168	0.15369	0.14327	0.14363	0.14367	0.14228	0.14367	0.14368	0.14572	0.146	0.14612	0.13983	0.13926	0.14001	0.14235	0.14246	0.14228	0.1401	0.13952	0.13964	0.15002	0.15054	0.15077	0.14837	0.14988	0.14876	0.15124	0.15415	0.15512	0.15715	0.1572	0.15721	0.15708
8256	0.1463	0.14693	0.14682	0.14464	0.14494	0.14755	0.14271	0.1431	0.14428	0.15395	0.15473	0.15463	0.15231	0.15414	0.15396	0.15085	0.15154	0.15347	0.14309	0.14345	0.1435	0.14213	0.1435	0.14351	0.14557	0.14587	0.146	0.13967	0.13902	0.13984	0.14216	0.14235	0.14211	0.13994	0.13941	0.13947	0.14989	0.15038	0.15056	0.14823	0.1497	0.14866	0.15108	0.15395	0.15493	0.15702	0.157	0.157	0.15689
8252	0.14612	0.14674	0.14666	0.14451	0.14472	0.14739	0.14246	0.14295	0.14414	0.15375	0.1546	0.15442	0.15206	0.15392	0.15376	0.15062	0.1514	0.15332	0.14296	0.14332	0.14331	0.14199	0.14333	0.14333	0.14543	0.14573	0.14588	0.13945	0.13882	0.13966	0.14198	0.14222	0.14199	0.13974	0.13924	0.13924	0.14974	0.1502	0.15036	0.14811	0.14949	0.14852	0.15087	0.1538	0.15474	0.15684	0.15682	0.15671	0.15664
8248	0.14604	0.1466	0.14659	0.1444	0.14457	0.14731	0.1423	0.1428	0.14404	0.15363	0.1545	0.15427	0.15189	0.15376	0.15365	0.15046	0.15126	0.15322	0.14289	0.14318	0.1432	0.14189	0.14321	0.14322	0.1453	0.14563	0.14577	0.1393	0.13872	0.13955	0.14184	0.14207	0.14191	0.13959	0.13907	0.13906	0.14955	0.15001	0.15019	0.14791	0.14925	0.14829	0.15064	0.15366	0.15457	0.15664	0.15662	0.15643	0.15639
8244	0.14595	0.14644	0.1465	0.14424	0.14442	0.1472	0.14219	0.14264	0.14391	0.15352	0.15435	0.15418	0.15177	0.15361	0.15351	0.15031	0.15105	0.15308	0.14279	0.14301	0.14309	0.14177	0.14312	0.1431	0.14511	0.14554	0.14559	0.13915	0.13859	0.13944	0.14168	0.14189	0.14178	0.1395	0.13894	0.13893	0.14938	0.14987	0.15007	0.14763	0.14907	0.14806	0.15042	0.15347	0.15439	0.15647	0.15644	0.15626	0.1562
8240	0.14575	0.14621	0.14633	0.14399	0.14418	0.14698	0.14201	0.14248	0.14368	0.15331	0.15412	0.15407	0.1516	0.15339	0.15328	0.15007	0.15078	0.15288	0.14259	0.14281	0.14292	0.14157	0.14296	0.14291	0.14487	0.14535	0.14533	0.13891	0.13836	0.13924	0.14149	0.14167	0.14157	0.13931	0.1388	0.13878	0.14921	0.14972	0.14995	0.14738	0.14895	0.14787	0.15021	0.15324	0.15414	0.15632	0.15628	0.15617	0.15605
8236	0.14549	0.146	0.14612	0.14372	0.14389	0.14674	0.14177	0.14227	0.1434	0.15302	0.15385	0.15385	0.15137	0.15313	0.15301	0.14981	0.15047	0.15269	0.14232	0.14261	0.14274	0.14133	0.14273	0.14269	0.14467	0.14513	0.14504	0.13869	0.1381	0.13901	0.14133	0.14145	0.14132	0.13904	0.13858	0.13857	0.14892	0.14946	0.14971	0.14718	0.14875	0.1477	0.14997	0.15301	0.15384	0.15609	0.15608	0.156	0.15586
8232	0.14526	0.14586	0.1459	0.14354	0.14368	0.14655	0.14158	0.14204	0.14318	0.15275	0.15361	0.15357	0.15117	0.15292	0.15277	0.14963	0.15023	0.15247	0.14209	0.14244	0.1426	0.14111	0.14251	0.14251	0.14453	0.14496	0.14481	0.13854	0.13791	0.13878	0.14118	0.14128	0.14112	0.13882	0.13828	0.13833	0.14856	0.14913	0.1494	0.14696	0.14846	0.14746	0.1497	0.1528	0.15357	0.15577	0.1558	0.15568	0.1556
8228	0.14506	0.14577	0.14567	0.14344	0.14356	0.14638	0.14146	0.14186	0.14302	0.1525	0.15346	0.15331	0.15097	0.15275	0.15259	0.14952	0.15008	0.15222	0.14194	0.14234	0.14246	0.14094	0.14236	0.14237	0.14442	0.14481	0.14469	0.1384	0.13776	0.13858	0.14099	0.14111	0.14096	0.13866	0.13802	0.13814	0.14829	0.14886	0.14913	0.14671	0.14817	0.14718	0.14943	0.15258	0.15341	0.15546	0.15551	0.15536	0.15531
8224	0.1449	0.14565	0.14546	0.14331	0.14343	0.14621	0.14134	0.14172	0.14285	0.15228	0.15335	0.15312	0.15076	0.15255	0.15247	0.14938	0.14996	0.15201	0.14182	0.1423	0.14228	0.14078	0.14223	0.14223	0.14431	0.14464	0.14461	0.13821	0.13759	0.13839	0.14077	0.14089	0.14077	0.13848	0.13786	0.13797	0.14811	0.14866	0.1489	0.14646	0.14794	0.1469	0.14914	0.15235	0.15326	0.15516	0.15522	0.15516	0.15503
8220	0.14475	0.14546	0.14531	0.14311	0.14326	0.14605	0.14116	0.14157	0.14266	0.15211	0.15318	0.15296	0.15057	0.15232	0.15232	0.14918	0.14982	0.15184	0.14168	0.14222	0.14209	0.14062	0.14205	0.14207	0.14417	0.14443	0.14449	0.13801	0.13741	0.13822	0.14054	0.14068	0.14055	0.13827	0.13773	0.13779	0.14788	0.14846	0.14863	0.14622	0.14771	0.14659	0.14887	0.15211	0.15303	0.15485	0.15494	0.15501	0.15479
8216	0.14454	0.14515	0.14516	0.14287	0.14304	0.14583	0.1409	0.14135	0.14244	0.1519	0.15292	0.15276	0.15039	0.15208	0.15209	0.14895	0.14963	0.15161	0.14152	0.14205	0.14191	0.14048	0.14182	0.14188	0.14398	0.1442	0.14433	0.13785	0.13723	0.13811	0.14037	0.14054	0.14037	0.13811	0.13753	0.13762	0.14763	0.14823	0.14835	0.14598	0.14745	0.14629	0.14869	0.15188	0.1527	0.15461	0.15469	0.15483	0.1546
8212	0.14425	0.14482	0.14493	0.14258	0.14279	0.14551	0.14059	0.14109	0.1422	0.15161	0.15257	0.15251	0.15015	0.15183	0.15179	0.14868	0.14938	0.15132	0.14132	0.1418	0.14172	0.14035	0.14157	0.14166	0.14373	0.144	0.14413	0.13766	0.13705	0.13794	0.14024	0.14038	0.14019	0.13793	0.13731	0.13744	0.14746	0.148	0.1481	0.14571	0.14721	0.14608	0.14857	0.15158	0.15234	0.15447	0.1545	0.15462	0.15436
8208	0.14395	0.14455	0.14466	0.14228	0.14253	0.14515	0.14029	0.14084	0.14191	0.15131	0.15218	0.15226	0.14985	0.15157	0.1515	0.14836	0.14907	0.15101	0.14107	0.14152	0.14149	0.1402	0.14133	0.14145	0.14347	0.14382	0.14392	0.13738	0.13678	0.13763	0.13999	0.14008	0.13991	0.13765	0.13712	0.1372	0.14729	0.14778	0.14788	0.1454	0.14698	0.1459	0.14837	0.15125	0.15203	0.15433	0.15433	0.15436	0.15403
8204	0.1437	0.14439	0.14441	0.14203	0.14234	0.1449	0.14009	0.14062	0.14164	0.15111	0.1519	0.15206	0.1496	0.15133	0.15128	0.14805	0.14876	0.15077	0.14082	0.14126	0.14129	0.14001	0.14115	0.14129	0.14329	0.1437	0.14375	0.13711	0.13651	0.13728	0.13964	0.13976	0.13959	0.13736	0.13691	0.13695	0.14705	0.14752	0.14765	0.14509	0.14673	0.14568	0.14807	0.15098	0.15179	0.15412	0.15411	0.15406	0.15369
8200	0.14348	0.14422	0.14415	0.14181	0.14215	0.14478	0.13991	0.14039	0.14142	0.15092	0.15177	0.15184	0.1494	0.15115	0.15109	0.14781	0.14847	0.15054	0.14062	0.14104	0.14116	0.13979	0.14098	0.14112	0.14314	0.14363	0.14358	0.13689	0.13628	0.13698	0.13935	0.13953	0.13934	0.13714	0.13665	0.13675	0.14673	0.14719	0.14741	0.14481	0.14643	0.14536	0.1477	0.15076	0.15157	0.15383	0.15382	0.15377	0.15343
8196	0.14329	0.14399	0.14389	0.14162	0.14189	0.14464	0.13967	0.14015	0.14123	0.15066	0.15165	0.15154	0.14917	0.15094	0.15086	0.14757	0.1482	0.1503	0.14047	0.14083	0.14102	0.13952	0.14076	0.1409	0.14298	0.14347	0.14336	0.13659	0.13605	0.13671	0.13914	0.13932	0.13913	0.13695	0.13638	0.13652	0.14642	0.14686	0.14717	0.14454	0.14611	0.14498	0.14736	0.1505	0.15131	0.15351	0.15348	0.15349	0.15323
8192	0.14313	0.14379	0.14366	0.14145	0.1416	0.14442	0.13944	0.1399	0.14103	0.15041	0.15143	0.15124	0.14892	0.15068	0.1506	0.14735	0.14795	0.15005	0.14032	0.14066	0.14084	0.13931	0.14051	0.14064	0.14283	0.14319	0.14316	0.13627	0.13583	0.13648	0.13893	0.13914	0.1389	0.13676	0.13611	0.13623	0.14611	0.14655	0.1469	0.14424	0.14581	0.14459	0.14705	0.15022	0.15101	0.15323	0.15316	0.15321	0.15299
8188	0.14293	0.14362	0.14348	0.14124	0.14135	0.14418	0.13924	0.13968	0.14083	0.1502	0.15117	0.15098	0.14867	0.15037	0.15034	0.14714	0.14775	0.14981	0.14015	0.14055	0.14065	0.13917	0.14028	0.14043	0.14264	0.1429	0.14299	0.13604	0.13564	0.13628	0.13869	0.13895	0.13862	0.13652	0.13587	0.13596	0.14582	0.14629	0.14659	0.14395	0.14553	0.14424	0.14678	0.14993	0.15071	0.153	0.1529	0.15292	0.15271
8184	0.14266	0.14338	0.14326	0.14098	0.14117	0.14394	0.13898	0.13944	0.14058	0.14996	0.15091	0.15073	0.1484	0.15005	0.15003	0.14691	0.14759	0.14957	0.13999	0.1404	0.14042	0.13901	0.14007	0.14029	0.1424	0.14272	0.14278	0.13588	0.13543	0.13607	0.13843	0.13869	0.13836	0.13623	0.13566	0.13576	0.14555	0.14608	0.14627	0.14369	0.14523	0.14398	0.14655	0.1496	0.15038	0.15275	0.15265	0.15264	0.15241
8180	0.1424	0.1431	0.14303	0.14074	0.14104	0.14371	0.13868	0.13919	0.14033	0.14974	0.15063	0.15051	0.14815	0.14983	0.14973	0.14671	0.14742	0.14936	0.13988	0.14023	0.14018	0.13883	0.13993	0.14016	0.14218	0.14262	0.14252	0.13572	0.13521	0.13587	0.13825	0.13841	0.13817	0.136	0.1354	0.13553	0.14528	0.14584	0.14597	0.14346	0.14493	0.14376	0.14629	0.14929	0.15009	0.15248	0.1524	0.15235	0.15212
8176	0.14218	0.14286	0.14282	0.14059	0.14092	0.14352	0.13847	0.139	0.14011	0.14953	0.15038	0.15035	0.14798	0.14974	0.14951	0.1465	0.14723	0.14917	0.13978	0.14012	0.13999	0.13869	0.1398	0.14005	0.14202	0.1425	0.1423	0.13552	0.13497	0.1357	0.1381	0.13819	0.138	0.1358	0.13511	0.13526	0.14497	0.14554	0.1457	0.14321	0.14463	0.1435	0.14601	0.14904	0.14987	0.15223	0.1521	0.15199	0.15188
8172	0.14198	0.14265	0.1426	0.14042	0.1407	0.1433	0.1383	0.13883	0.13989	0.1493	0.15015	0.15014	0.14779	0.14961	0.14933	0.14626	0.147	0.14897	0.1396	0.13999	0.13983	0.13852	0.13962	0.13988	0.14189	0.14229	0.14213	0.13525	0.13469	0.13549	0.13785	0.13799	0.13777	0.13556	0.13488	0.13504	0.14469	0.14521	0.14543	0.14295	0.14436	0.14323	0.14577	0.1488	0.14964	0.15197	0.15176	0.15166	0.15169
8168	0.14176	0.1424	0.14237	0.14018	0.14042	0.14305	0.1381	0.13863	0.13962	0.14905	0.14992	0.14986	0.1475	0.14936	0.14916	0.14602	0.14674	0.14875	0.13938	0.13974	0.13966	0.13828	0.13944	0.13964	0.14175	0.14205	0.14197	0.13496	0.13441	0.13522	0.1375	0.13771	0.1375	0.1353	0.13472	0.13482	0.14448	0.14492	0.14516	0.1427	0.1441	0.14304	0.14557	0.1485	0.14934	0.15168	0.1515	0.15146	0.15151
8164	0.14155	0.14213	0.14218	0.13994	0.14016	0.14288	0.13789	0.13841	0.13935	0.14885	0.14969	0.14955	0.14724	0.14909	0.14896	0.14577	0.14646	0.14854	0.13918	0.13945	0.13947	0.13805	0.13933	0.13942	0.14158	0.14187	0.14182	0.13471	0.13418	0.13496	0.13717	0.13743	0.13725	0.13506	0.13456	0.1346	0.14425	0.14469	0.14492	0.14244	0.14385	0.14289	0.14538	0.1482	0.14903	0.15141	0.15133	0.15134	0.15128
8160	0.14139	0.14189	0.142	0.13972	0.13994	0.14271	0.13768	0.13818	0.13915	0.1487	0.14943	0.14926	0.14705	0.14886	0.14868	0.14553	0.1462	0.14831	0.13898	0.13921	0.13925	0.13786	0.13919	0.13927	0.14144	0.14173	0.14166	0.13456	0.13399	0.13475	0.13696	0.13719	0.13705	0.13484	0.13434	0.13441	0.14398	0.14449	0.14471	0.14218	0.14362	0.14265	0.14514	0.14795	0.14873	0.15116	0.15118	0.15116	0.151
8156	0.14123	0.14169	0.14178	0.13952	0.13974	0.1425	0.13749	0.13796	0.13899	0.1485	0.14919	0.14904	0.14684	0.1487	0.14841	0.14531	0.14599	0.14804	0.13875	0.13904	0.13905	0.13768	0.13897	0.13913	0.14129	0.14158	0.14148	0.13443	0.13379	0.13456	0.13679	0.13698	0.1369	0.13461	0.13408	0.1342	0.14371	0.14431	0.14449	0.14197	0.14337	0.1423	0.14486	0.14771	0.14851	0.15092	0.15097	0.15088	0.1507
8152	0.14105	0.14148	0.14153	0.13931	0.13954	0.14228	0.13728	0.13775	0.1388	0.14822	0.14899	0.14885	0.14657	0.14855	0.14821	0.14513	0.14579	0.1478	0.13857	0.1389	0.13891	0.1375	0.13876	0.13893	0.14109	0.14137	0.14127	0.13426	0.13355	0.13433	0.13661	0.13678	0.13675	0.1344	0.13385	0.13397	0.14347	0.1441	0.14427	0.14178	0.1431	0.14202	0.14461	0.14744	0.14833	0.15073	0.1507	0.1506	0.15049
8148	0.14083	0.14124	0.14134	0.13907	0.13931	0.14206	0.13705	0.13753	0.13857	0.14795	0.14881	0.14866	0.14631	0.14836	0.14806	0.14494	0.1456	0.1476	0.1385	0.13876	0.1388	0.13735	0.1386	0.13872	0.14088	0.14115	0.1411	0.13402	0.13333	0.13409	0.13643	0.1366	0.1365	0.13424	0.13364	0.1338	0.14322	0.14388	0.14403	0.14155	0.14285	0.14182	0.14439	0.14719	0.14811	0.15051	0.1504	0.15035	0.1503
8144	0.14061	0.14109	0.14116	0.13885	0.13908	0.14186	0.13686	0.13735	0.13832	0.14777	0.14862	0.14847	0.14613	0.14813	0.14789	0.14476	0.1454	0.1474	0.13842	0.13861	0.13865	0.13722	0.13844	0.13854	0.14068	0.14099	0.14098	0.1338	0.13315	0.13392	0.13626	0.13642	0.13618	0.13408	0.13346	0.13366	0.14301	0.14367	0.14377	0.1413	0.14266	0.14165	0.14415	0.14699	0.14786	0.15028	0.15015	0.15015	0.15008
8140	0.14039	0.14098	0.14092	0.13868	0.13889	0.14165	0.13669	0.13718	0.13814	0.14758	0.14842	0.14826	0.146	0.14785	0.14766	0.14455	0.14515	0.14716	0.13819	0.13845	0.13848	0.13705	0.13823	0.13832	0.14048	0.14086	0.14086	0.13361	0.13299	0.13376	0.13609	0.13623	0.13588	0.13387	0.13328	0.1335	0.14282	0.14345	0.14353	0.14106	0.1425	0.14146	0.14391	0.14676	0.14759	0.15004	0.14998	0.14995	0.14984
8136	0.14014	0.14078	0.14068	0.13849	0.13868	0.14139	0.13648	0.13695	0.13799	0.14731	0.14815	0.14803	0.14581	0.14759	0.14741	0.14431	0.14485	0.14693	0.13786	0.13824	0.13828	0.13684	0.13802	0.1381	0.14029	0.14067	0.14068	0.1334	0.1328	0.13355	0.13591	0.13606	0.1357	0.1336	0.13305	0.13325	0.14258	0.14317	0.1433	0.14082	0.14228	0.14119	0.14368	0.14647	0.1473	0.1498	0.1498	0.14972	0.14955
8132	0.13987	0.14051	0.14045	0.13826	0.13842	0.14114	0.13625	0.1367	0.13783	0.14703	0.14787	0.14777	0.14555	0.14734	0.14716	0.14406	0.14459	0.1467	0.13758	0.13801	0.13803	0.13665	0.13787	0.13794	0.14011	0.14044	0.14044	0.13315	0.13255	0.13329	0.13572	0.13587	0.13557	0.13335	0.13278	0.13295	0.14227	0.14282	0.14305	0.14051	0.14198	0.14089	0.14342	0.14619	0.14702	0.14953	0.14956	0.14943	0.14924
8128	0.13965	0.14031	0.14024	0.13806	0.13822	0.14094	0.13605	0.13648	0.13765	0.14681	0.14765	0.14757	0.14527	0.1471	0.14691	0.14383	0.14439	0.14648	0.13743	0.13785	0.13777	0.13649	0.13774	0.13781	0.13995	0.14027	0.14023	0.13295	0.1323	0.13304	0.13555	0.13565	0.13544	0.1332	0.13257	0.13271	0.14197	0.14251	0.14282	0.14023	0.14167	0.14063	0.14314	0.14593	0.14678	0.14922	0.14929	0.14915	0.14893
8124	0.1395	0.14016	0.14008	0.13793	0.13812	0.14078	0.13586	0.13632	0.13746	0.14669	0.14749	0.14744	0.14506	0.14686	0.14668	0.14364	0.1442	0.14631	0.13736	0.13775	0.13759	0.13635	0.13759	0.13769	0.13982	0.14017	0.14011	0.13283	0.13216	0.13292	0.13543	0.13547	0.13534	0.13313	0.13248	0.13256	0.14179	0.14231	0.14261	0.14004	0.14146	0.14044	0.1429	0.14573	0.14657	0.14899	0.14904	0.14896	0.14872
8120	0.13934	0.13997	0.13994	0.13778	0.13799	0.14061	0.13566	0.13615	0.13727	0.14656	0.1473	0.14725	0.14489	0.14661	0.14651	0.14345	0.14399	0.14616	0.13724	0.1376	0.13746	0.13619	0.13743	0.13752	0.13971	0.14003	0.13996	0.13273	0.13208	0.13287	0.1353	0.13535	0.13524	0.13304	0.13241	0.13246	0.14169	0.14216	0.14242	0.13986	0.14132	0.1403	0.14274	0.14555	0.14636	0.14888	0.14886	0.14884	0.1486
8116	0.13915	0.13973	0.13984	0.13761	0.1378	0.14043	0.13547	0.13598	0.1371	0.14638	0.14709	0.14701	0.14475	0.14642	0.14635	0.14328	0.14381	0.14599	0.13708	0.13741	0.13736	0.13602	0.13729	0.13737	0.1396	0.13986	0.13978	0.13258	0.13196	0.13279	0.13515	0.13521	0.1351	0.13289	0.13228	0.13234	0.14156	0.14197	0.14222	0.13961	0.14116	0.14011	0.14259	0.14538	0.14619	0.14877	0.14868	0.14868	0.14846
8112	0.13901	0.13955	0.13978	0.13747	0.13762	0.14032	0.13536	0.13584	0.13701	0.14618	0.14694	0.14684	0.14462	0.14634	0.14616	0.14318	0.14371	0.14582	0.13694	0.13725	0.1373	0.1359	0.13718	0.1373	0.1395	0.13972	0.13968	0.1324	0.13176	0.13266	0.13499	0.13501	0.13491	0.13269	0.13207	0.1322	0.14134	0.14174	0.14201	0.13933	0.14093	0.13986	0.1424	0.1452	0.14605	0.14856	0.14848	0.14846	0.14826
8108	0.13891	0.13948	0.13969	0.1374	0.13747	0.14024	0.1353	0.13573	0.13695	0.14602	0.14686	0.14671	0.14451	0.14629	0.14597	0.14307	0.14367	0.14567	0.13684	0.13717	0.13726	0.13583	0.13714	0.13723	0.13943	0.13964	0.13966	0.13222	0.13156	0.13247	0.13481	0.13477	0.13469	0.13247	0.13185	0.13209	0.14109	0.14156	0.14185	0.13915	0.14071	0.13964	0.1422	0.14503	0.14589	0.14833	0.1483	0.14828	0.14808
8104	0.1388	0.13941	0.13947	0.13731	0.13731	0.1401	0.13518	0.13563	0.13687	0.14591	0.14677	0.14657	0.1444	0.14616	0.14582	0.14292	0.1436	0.14552	0.13676	0.13708	0.13719	0.13576	0.1371	0.13712	0.13932	0.13958	0.13963	0.13208	0.13137	0.13226	0.13462	0.13454	0.1345	0.13227	0.1317	0.13197	0.14087	0.14141	0.14169	0.13906	0.14051	0.13951	0.14202	0.14488	0.14573	0.14817	0.14819	0.14812	0.14795
8100	0.13867	0.13927	0.13919	0.13715	0.13712	0.13991	0.13499	0.13551	0.13671	0.14577	0.1466	0.14642	0.14425	0.14601	0.14572	0.1427	0.14343	0.14533	0.13664	0.13691	0.13704	0.13565	0.13697	0.13698	0.13913	0.13947	0.13952	0.13195	0.13121	0.13207	0.1344	0.13438	0.13434	0.13213	0.1316	0.13182	0.14068	0.14125	0.1415	0.13893	0.14033	0.13936	0.14182	0.14471	0.14555	0.14801	0.14805	0.14792	0.14779
8096	0.13854	0.13909	0.13901	0.13694	0.13696	0.13974	0.13481	0.13535	0.13647	0.14555	0.1464	0.14625	0.14404	0.14584	0.14561	0.14248	0.14323	0.14516	0.13649	0.13675	0.13683	0.13547	0.13675	0.13683	0.1389	0.13931	0.13936	0.13179	0.13107	0.1319	0.13418	0.13429	0.13416	0.13202	0.13148	0.13164	0.14052	0.14109	0.14131	0.13873	0.14017	0.13916	0.14161	0.14448	0.14531	0.14783	0.14783	0.14773	0.14757
8092	0.1384	0.13893	0.13886	0.1367	0.13685	0.13956	0.1346	0.13513	0.13618	0.14534	0.14618	0.14607	0.14383	0.14565	0.14543	0.14229	0.14303	0.14499	0.13631	0.13665	0.13663	0.13523	0.13652	0.1367	0.13869	0.13914	0.13917	0.13159	0.13093	0.13171	0.13403	0.1342	0.13396	0.13186	0.13134	0.13145	0.14043	0.14094	0.14114	0.13856	0.14001	0.13896	0.14144	0.14423	0.14508	0.14763	0.14757	0.14756	0.14734
8088	0.1382	0.13878	0.13867	0.13643	0.13671	0.13932	0.13436	0.13487	0.13591	0.14518	0.14598	0.14587	0.14362	0.14541	0.1452	0.14211	0.14281	0.14477	0.13615	0.13652	0.1365	0.13501	0.1363	0.13654	0.1385	0.13895	0.13893	0.13134	0.13077	0.13152	0.13391	0.13405	0.13379	0.13167	0.13118	0.13124	0.14031	0.14074	0.14095	0.13838	0.13981	0.13876	0.14127	0.14401	0.14489	0.14742	0.14734	0.14735	0.14713
8084	0.13801	0.13859	0.13849	0.13622	0.13656	0.13908	0.13421	0.13467	0.13574	0.14505	0.14585	0.1457	0.14342	0.14518	0.14501	0.14194	0.14262	0.14455	0.13605	0.13639	0.13641	0.1349	0.13615	0.13638	0.13833	0.13879	0.13872	0.13113	0.13064	0.13137	0.13376	0.13386	0.1337	0.13152	0.131	0.13102	0.14008	0.14049	0.1407	0.13817	0.13958	0.13854	0.14106	0.14384	0.14473	0.14717	0.14717	0.1471	0.14694
8080	0.1379	0.13842	0.13839	0.13614	0.13645	0.13895	0.13416	0.13458	0.13563	0.14499	0.14574	0.14557	0.14327	0.14502	0.1449	0.14182	0.1425	0.14444	0.13601	0.13633	0.13631	0.13486	0.13611	0.13626	0.13823	0.1387	0.13861	0.13105	0.13058	0.13125	0.13362	0.13369	0.13363	0.13141	0.13083	0.13089	0.13982	0.1403	0.14047	0.13801	0.13938	0.13836	0.14089	0.14371	0.14461	0.14697	0.14701	0.14691	0.14677
8076	0.13782	0.13831	0.13831	0.13612	0.13633	0.1389	0.1341	0.13453	0.13552	0.14494	0.14556	0.14543	0.14317	0.14491	0.14482	0.14172	0.14241	0.14437	0.13594	0.13626	0.13617	0.13479	0.13609	0.13618	0.13822	0.13861	0.13858	0.13102	0.13051	0.13114	0.13355	0.13354	0.1335	0.13129	0.13071	0.13084	0.13966	0.14019	0.14034	0.13796	0.13927	0.13828	0.14077	0.14359	0.14443	0.14687	0.1469	0.14682	0.14662
8072	0.13768	0.13824	0.13819	0.13602	0.13615	0.13881	0.134	0.13443	0.1354	0.14481	0.14537	0.14528	0.14309	0.14478	0.14469	0.14158	0.14228	0.14429	0.13584	0.13612	0.13603	0.13467	0.13599	0.13608	0.13824	0.13847	0.13854	0.13093	0.13035	0.13102	0.13348	0.13341	0.13329	0.13116	0.13063	0.13079	0.13955	0.1401	0.14029	0.13789	0.13919	0.13822	0.14063	0.14344	0.14421	0.14681	0.1468	0.14675	0.14651
8068	0.13753	0.13812	0.13805	0.13583	0.13596	0.13869	0.13389	0.1343	0.13532	0.14458	0.14529	0.14516	0.14297	0.1447	0.14456	0.14148	0.14213	0.14418	0.13575	0.13602	0.13599	0.13457	0.13588	0.136	0.13821	0.13835	0.1385	0.13074	0.13017	0.13088	0.13334	0.13328	0.13309	0.13105	0.13054	0.13066	0.1394	0.13994	0.14019	0.1377	0.13905	0.13805	0.14043	0.14327	0.14405	0.14667	0.14663	0.14664	0.14637
8064	0.13743	0.138	0.13793	0.13571	0.13585	0.13859	0.13376	0.1342	0.13528	0.14443	0.14528	0.1451	0.14289	0.14465	0.14451	0.14145	0.14201	0.14406	0.13567	0.13602	0.13598	0.13455	0.13584	0.13596	0.13809	0.13832	0.13844	0.13055	0.13004	0.13074	0.13316	0.13317	0.13298	0.13094	0.13043	0.13048	0.13923	0.13975	0.14001	0.13749	0.13885	0.13782	0.14024	0.1431	0.14394	0.14649	0.14646	0.14649	0.14618
8060	0.13733	0.13791	0.13781	0.13565	0.13575	0.13848	0.13363	0.13413	0.13521	0.14439	0.14519	0.14503	0.14286	0.14454	0.14444	0.14141	0.14191	0.14392	0.13556	0.136	0.1359	0.13455	0.13576	0.1359	0.13794	0.13829	0.13829	0.13041	0.12991	0.13063	0.13296	0.13308	0.13291	0.13079	0.13033	0.13038	0.13911	0.13962	0.13984	0.13737	0.13868	0.13775	0.14016	0.14296	0.14384	0.1464	0.14638	0.14637	0.14608
8056	0.13725	0.13779	0.1377	0.13554	0.13561	0.13836	0.13353	0.13405	0.13506	0.14431	0.14502	0.1449	0.14276	0.14436	0.14426	0.14126	0.14181	0.14379	0.1354	0.13585	0.13578	0.13445	0.1356	0.13578	0.13785	0.13819	0.13811	0.13038	0.1298	0.13055	0.1328	0.133	0.13286	0.13066	0.1302	0.13034	0.13899	0.13955	0.13972	0.13729	0.13856	0.13778	0.14012	0.14281	0.14372	0.14636	0.14632	0.14626	0.14602
8052	0.13718	0.13767	0.1376	0.13539	0.13547	0.13823	0.13343	0.13394	0.13487	0.14412	0.14489	0.14476	0.1426	0.14421	0.14412	0.1411	0.14168	0.14366	0.13529	0.13566	0.13571	0.13428	0.13547	0.13564	0.1378	0.13802	0.13797	0.1304	0.12974	0.13047	0.13274	0.13295	0.13284	0.1306	0.13002	0.13019	0.13884	0.13945	0.13957	0.13713	0.13843	0.1377	0.14001	0.14265	0.14358	0.14623	0.14617	0.1461	0.14587
8048	0.13705	0.13758	0.13753	0.13529	0.13541	0.13813	0.13332	0.13379	0.13473	0.14393	0.14479	0.14468	0.14246	0.14412	0.14401	0.14099	0.14157	0.14353	0.13524	0.13556	0.13565	0.13417	0.13542	0.1355	0.13776	0.13789	0.13788	0.13034	0.12969	0.13036	0.13267	0.13287	0.13276	0.13058	0.12988	0.13002	0.13869	0.13932	0.13943	0.13694	0.13827	0.13752	0.13985	0.14254	0.14342	0.14604	0.14602	0.1459	0.14567
8044	0.13691	0.13752	0.13755	0.1353	0.13539	0.13809	0.13325	0.13368	0.1347	0.14387	0.14472	0.14465	0.14241	0.14408	0.14393	0.14094	0.1415	0.14346	0.13522	0.13558	0.13557	0.13415	0.13541	0.13545	0.13774	0.13789	0.13783	0.13021	0.12959	0.13025	0.13256	0.13276	0.13262	0.13051	0.12979	0.12995	0.13861	0.13922	0.13932	0.13679	0.13813	0.13729	0.13968	0.14253	0.1433	0.14588	0.14593	0.14575	0.14553
8040	0.13681	0.13745	0.13754	0.13529	0.13535	0.13806	0.1332	0.13361	0.13472	0.14383	0.14469	0.14459	0.14237	0.14404	0.14383	0.14089	0.14146	0.14344	0.13522	0.13561	0.1355	0.13415	0.13537	0.13545	0.1377	0.13792	0.13781	0.13008	0.12948	0.13015	0.13248	0.13262	0.13249	0.1304	0.1297	0.12989	0.13857	0.13913	0.13925	0.1367	0.13806	0.13708	0.13955	0.14253	0.14321	0.14575	0.14583	0.14568	0.14544
8036	0.13668	0.13731	0.13737	0.13516	0.13528	0.13799	0.13311	0.13352	0.13462	0.14375	0.14457	0.14446	0.14224	0.14392	0.14373	0.14078	0.14139	0.14336	0.13517	0.13551	0.13539	0.13405	0.13526	0.13535	0.13756	0.13787	0.13778	0.12999	0.12939	0.13007	0.13243	0.13253	0.13239	0.13031	0.12962	0.12978	0.13844	0.13902	0.1392	0.13659	0.13801	0.13697	0.13947	0.14243	0.1431	0.14562	0.14567	0.14563	0.14535
8032	0.13655	0.13713	0.13714	0.13499	0.13518	0.13786	0.13295	0.13342	0.1344	0.14362	0.14438	0.14429	0.14207	0.14374	0.1436	0.14058	0.14124	0.14319	0.13504	0.13533	0.13527	0.13393	0.13513	0.13521	0.13739	0.13776	0.13771	0.12989	0.12929	0.12998	0.13234	0.1325	0.13231	0.13021	0.12956	0.1297	0.13827	0.1389	0.13906	0.13647	0.13789	0.13692	0.13938	0.14225	0.14294	0.14549	0.14547	0.14551	0.14525
8028	0.13648	0.13702	0.13701	0.13487	0.13505	0.13774	0.13281	0.13334	0.13423	0.14348	0.14428	0.14414	0.14197	0.14364	0.14344	0.14044	0.14107	0.14303	0.13489	0.13522	0.13522	0.13386	0.13502	0.13512	0.13727	0.13767	0.13763	0.12978	0.12915	0.12984	0.13222	0.13247	0.13219	0.13008	0.12952	0.12961	0.13817	0.13878	0.13888	0.13636	0.13774	0.13685	0.13925	0.14209	0.14277	0.14539	0.14534	0.14535	0.14515
8024	0.13644	0.13697	0.13697	0.13483	0.13498	0.13769	0.13277	0.13329	0.13423	0.14338	0.14427	0.14408	0.14192	0.14362	0.14333	0.14038	0.14097	0.14301	0.13479	0.13523	0.13522	0.13379	0.13499	0.1351	0.13726	0.13765	0.13756	0.12966	0.12898	0.12967	0.13211	0.13235	0.13198	0.12992	0.12944	0.12948	0.1381	0.13865	0.13879	0.13629	0.13766	0.13673	0.13915	0.142	0.14268	0.1453	0.14529	0.14525	0.14508
8020	0.13638	0.13694	0.13697	0.13481	0.13495	0.13765	0.13273	0.13325	0.13425	0.14331	0.14423	0.14407	0.14183	0.14355	0.14328	0.14032	0.14091	0.14298	0.13471	0.13524	0.13521	0.13372	0.135	0.13504	0.13727	0.13765	0.1375	0.12953	0.12882	0.12955	0.13204	0.13216	0.13181	0.12975	0.1293	0.1294	0.13801	0.13853	0.13875	0.13625	0.13766	0.13663	0.13908	0.14194	0.14263	0.14521	0.14525	0.14517	0.14504
8016	0.13626	0.13691	0.13691	0.13472	0.13484	0.13752	0.13262	0.13313	0.13417	0.14321	0.14409	0.144	0.14169	0.1434	0.14319	0.14019	0.1408	0.1428	0.13461	0.13513	0.13511	0.13363	0.13493	0.13491	0.13721	0.13758	0.1374	0.12944	0.12874	0.1295	0.13199	0.13203	0.13176	0.12963	0.12917	0.12937	0.13792	0.13845	0.13866	0.13619	0.13757	0.13653	0.13898	0.14183	0.14251	0.14514	0.14516	0.14508	0.14497
8012	0.13614	0.13689	0.13681	0.1346	0.1347	0.13737	0.1325	0.13294	0.13402	0.14312	0.14395	0.14385	0.14158	0.14326	0.1431	0.14005	0.1407	0.14261	0.13454	0.13497	0.13499	0.13355	0.13481	0.1348	0.13712	0.13747	0.13726	0.12934	0.12868	0.12944	0.13184	0.13193	0.13172	0.1295	0.12907	0.12927	0.13783	0.13835	0.13853	0.13609	0.13739	0.13641	0.13885	0.1417	0.14235	0.14508	0.14507	0.14499	0.14485
8008	0.13607	0.13687	0.13675	0.13453	0.13464	0.13727	0.13246	0.13284	0.13394	0.1431	0.14389	0.14371	0.14153	0.14321	0.14306	0.13998	0.14065	0.1425	0.13453	0.13487	0.13492	0.13352	0.13475	0.13476	0.13705	0.1374	0.13719	0.12918	0.12859	0.12932	0.13159	0.1318	0.13157	0.12938	0.12901	0.12914	0.13773	0.13823	0.13843	0.13599	0.13727	0.13628	0.13872	0.14159	0.14224	0.14499	0.14498	0.14486	0.14471
8004	0.13607	0.1368	0.13667	0.13443	0.13461	0.13719	0.13243	0.1328	0.1339	0.14304	0.14382	0.14362	0.14148	0.14316	0.14299	0.13992	0.14062	0.14243	0.13451	0.13484	0.13486	0.13351	0.1347	0.13471	0.13697	0.13735	0.13719	0.12906	0.12849	0.12922	0.13139	0.13167	0.13138	0.12931	0.12896	0.12905	0.13763	0.13812	0.13836	0.13583	0.13717	0.13618	0.1386	0.14145	0.14218	0.14485	0.14483	0.14469	0.14458
8000	0.13603	0.13666	0.13659	0.13429	0.1345	0.1371	0.13232	0.13273	0.13384	0.14294	0.1437	0.14355	0.14139	0.14308	0.14289	0.13982	0.14055	0.14237	0.13444	0.13477	0.13477	0.13344	0.1346	0.13463	0.13685	0.13723	0.13717	0.12903	0.1284	0.12911	0.13129	0.13157	0.13129	0.12928	0.1289	0.12897	0.13753	0.13802	0.13828	0.13566	0.13705	0.1361	0.13852	0.14127	0.14212	0.14471	0.14466	0.14453	0.14446
7996	0.13593	0.13653	0.13655	0.13424	0.1344	0.13707	0.13221	0.13268	0.13377	0.14288	0.14359	0.14351	0.1413	0.14304	0.14283	0.13974	0.14047	0.14231	0.13441	0.13467	0.1347	0.13336	0.13452	0.13461	0.13676	0.13713	0.13714	0.12902	0.12835	0.12899	0.13127	0.13151	0.13134	0.12924	0.12885	0.1289	0.13746	0.13794	0.1382	0.13557	0.137	0.13602	0.13854	0.14115	0.14206	0.14463	0.14457	0.14447	0.14436
7992	0.13584	0.1365	0.13655	0.13427	0.13438	0.13708	0.13223	0.13268	0.13372	0.14285	0.14352	0.14351	0.14128	0.14302	0.1428	0.13975	0.14043	0.14226	0.13443	0.13466	0.1347	0.13333	0.13451	0.13462	0.13675	0.13711	0.13715	0.12899	0.12835	0.12897	0.13132	0.1315	0.1314	0.1292	0.1288	0.12884	0.13742	0.13787	0.13814	0.13555	0.13699	0.13594	0.13855	0.14113	0.14199	0.14459	0.14456	0.14446	0.14429
7988	0.13578	0.13651	0.13648	0.13424	0.13433	0.13705	0.13226	0.13263	0.13364	0.14277	0.14345	0.14348	0.14125	0.14295	0.14274	0.13976	0.14036	0.14219	0.1344	0.13469	0.13471	0.13331	0.13451	0.13461	0.13676	0.1371	0.13714	0.12892	0.12835	0.12901	0.13136	0.13148	0.13137	0.12917	0.12872	0.12876	0.13735	0.1378	0.13804	0.13553	0.13692	0.13585	0.13848	0.14111	0.14195	0.14455	0.14455	0.14443	0.1442
7984	0.13572	0.13641	0.13636	0.1341	0.13422	0.13696	0.1322	0.13254	0.13353	0.14269	0.14337	0.1434	0.14119	0.14284	0.14267	0.13968	0.14024	0.14212	0.13433	0.1347	0.13463	0.13324	0.13451	0.13454	0.13674	0.13708	0.13706	0.12882	0.12828	0.12898	0.13131	0.13138	0.13121	0.12913	0.12862	0.12868	0.13725	0.13776	0.13786	0.13546	0.13677	0.13576	0.13835	0.14108	0.14193	0.14446	0.14449	0.14437	0.14413
7980	0.1357	0.13628	0.13626	0.13399	0.13417	0.13688	0.13211	0.13249	0.13347	0.14266	0.14333	0.14328	0.14116	0.14277	0.14263	0.13957	0.14016	0.14207	0.13428	0.13468	0.13452	0.13319	0.13451	0.13448	0.13674	0.13709	0.13697	0.12869	0.12816	0.12887	0.1312	0.13121	0.13104	0.12906	0.12855	0.12863	0.13717	0.13774	0.13773	0.13536	0.13665	0.13568	0.13827	0.14108	0.14189	0.14436	0.14439	0.1443	0.1441
7976	0.13572	0.13623	0.13621	0.13396	0.13416	0.13682	0.13202	0.13247	0.13345	0.14263	0.14329	0.14318	0.14112	0.14271	0.14257	0.13952	0.14015	0.14202	0.13425	0.13464	0.13448	0.1332	0.13449	0.13445	0.13674	0.13709	0.13692	0.12863	0.12809	0.1288	0.13112	0.13109	0.13094	0.12896	0.12848	0.12859	0.1371	0.1377	0.1377	0.13531	0.13659	0.13563	0.13822	0.14107	0.1418	0.14426	0.1443	0.14424	0.14407
7972	0.13573	0.13623	0.13617	0.13394	0.13411	0.13678	0.13194	0.13242	0.13343	0.14255	0.14322	0.14309	0.141	0.14263	0.14248	0.1395	0.14013	0.14197	0.13422	0.13456	0.13447	0.13322	0.13443	0.13443	0.13668	0.13702	0.13688	0.12861	0.12809	0.12876	0.13107	0.13107	0.1309	0.12889	0.12839	0.12852	0.13702	0.13763	0.13773	0.13529	0.13657	0.13557	0.13816	0.14099	0.14171	0.14417	0.14423	0.1442	0.14401
7968	0.13565	0.13622	0.13612	0.1339	0.13405	0.13671	0.1319	0.13237	0.13339	0.14249	0.14317	0.14301	0.14087	0.14256	0.14241	0.13947	0.14007	0.14193	0.13419	0.13449	0.13447	0.13319	0.13435	0.13441	0.1366	0.13693	0.13683	0.12857	0.12807	0.1287	0.13104	0.13109	0.1309	0.12884	0.12833	0.12849	0.13696	0.13755	0.13773	0.13526	0.13654	0.1355	0.13809	0.14087	0.14165	0.14408	0.14417	0.14415	0.14392
7964	0.13555	0.1362	0.13605	0.13391	0.13401	0.13665	0.13186	0.13235	0.13333	0.14245	0.14317	0.14299	0.14082	0.14252	0.14237	0.13942	0.14	0.14188	0.13416	0.13445	0.13448	0.13313	0.13429	0.13442	0.13657	0.13686	0.13678	0.12855	0.12801	0.12862	0.13102	0.13116	0.13092	0.12882	0.1283	0.12848	0.13695	0.13743	0.13766	0.13521	0.13648	0.13547	0.13802	0.14078	0.14158	0.144	0.1441	0.14408	0.14382
7960	0.1355	0.13614	0.13596	0.13392	0.13399	0.1366	0.13178	0.13232	0.13322	0.14239	0.14315	0.14299	0.1408	0.14246	0.14231	0.13935	0.13991	0.14179	0.13409	0.13442	0.13446	0.13305	0.1342	0.13439	0.13658	0.13679	0.1367	0.12857	0.12797	0.12861	0.13102	0.13122	0.13097	0.12882	0.12826	0.12844	0.13695	0.13731	0.13758	0.13514	0.13644	0.13545	0.13796	0.14068	0.1415	0.14395	0.14402	0.14403	0.14373
7956	0.13546	0.13606	0.13586	0.13386	0.13393	0.13655	0.13169	0.13224	0.13313	0.1423	0.14309	0.14293	0.14077	0.14239	0.14224	0.1393	0.13983	0.14174	0.13402	0.13435	0.13436	0.13294	0.13411	0.13433	0.13655	0.13673	0.13662	0.12854	0.12794	0.12865	0.131	0.13121	0.13099	0.12883	0.12818	0.12839	0.13693	0.13728	0.13755	0.13509	0.13643	0.13538	0.13788	0.14055	0.1414	0.14395	0.14395	0.14398	0.14372
7952	0.13541	0.13602	0.13582	0.13377	0.13387	0.1365	0.1317	0.13216	0.13313	0.14227	0.14306	0.14286	0.14075	0.14236	0.1422	0.13927	0.13976	0.14174	0.134	0.13433	0.13425	0.13289	0.13409	0.13432	0.13653	0.13671	0.13662	0.12847	0.12786	0.12861	0.13094	0.13115	0.13096	0.12883	0.12812	0.12837	0.1369	0.13728	0.13756	0.13507	0.13642	0.13531	0.13783	0.14047	0.14133	0.14398	0.14389	0.14393	0.14373
7948	0.13535	0.136	0.13585	0.13374	0.13385	0.13647	0.13175	0.13212	0.13319	0.14228	0.14306	0.14285	0.14075	0.14235	0.1422	0.1392	0.13971	0.14172	0.13399	0.13438	0.13421	0.13292	0.13413	0.13436	0.13654	0.13671	0.13669	0.12841	0.12777	0.1285	0.13085	0.13106	0.13087	0.1288	0.12809	0.12832	0.13686	0.13721	0.13752	0.13505	0.13638	0.13528	0.13779	0.14046	0.14132	0.14395	0.14381	0.14388	0.14371
7944	0.13529	0.13594	0.13589	0.13375	0.13384	0.13644	0.13177	0.13209	0.1332	0.14225	0.14301	0.14286	0.1407	0.14229	0.14218	0.13908	0.13967	0.14163	0.13395	0.13443	0.13422	0.13294	0.13412	0.13432	0.13652	0.1367	0.13672	0.1284	0.12776	0.12845	0.1308	0.13096	0.13079	0.12873	0.12805	0.12819	0.13676	0.1371	0.13743	0.13498	0.13631	0.13523	0.13773	0.14045	0.14128	0.14385	0.14374	0.14383	0.14361
7940	0.1352	0.13583	0.13586	0.1337	0.13374	0.13639	0.13172	0.13204	0.13312	0.14215	0.1429	0.14281	0.14057	0.14219	0.1421	0.13899	0.13961	0.14154	0.13386	0.13438	0.13415	0.13285	0.13406	0.13419	0.13644	0.13664	0.13665	0.12841	0.12781	0.12846	0.13078	0.1309	0.13071	0.12865	0.12798	0.12806	0.13661	0.13702	0.1373	0.13484	0.13621	0.13511	0.13767	0.14039	0.14117	0.14373	0.1437	0.14375	0.14349
7936	0.1351	0.13569	0.13572	0.1336	0.13363	0.13633	0.13159	0.13195	0.13302	0.14204	0.14278	0.14272	0.14042	0.14212	0.14199	0.13892	0.13952	0.14147	0.13377	0.13425	0.13402	0.13271	0.13398	0.13406	0.13632	0.13653	0.13653	0.12837	0.1278	0.12845	0.13073	0.13086	0.13061	0.12856	0.12791	0.12801	0.13648	0.137	0.13717	0.13469	0.13613	0.13502	0.13766	0.14027	0.14103	0.14367	0.14368	0.14368	0.14341
7932	0.13507	0.13557	0.13559	0.13351	0.13359	0.13629	0.13148	0.13188	0.13297	0.14196	0.14273	0.1426	0.14035	0.14207	0.14193	0.13886	0.13945	0.14141	0.13372	0.13415	0.13397	0.13266	0.13393	0.13401	0.13621	0.13642	0.13646	0.12827	0.12773	0.12836	0.13063	0.13078	0.13054	0.12847	0.12788	0.12799	0.13646	0.13701	0.1371	0.13459	0.13608	0.135	0.13764	0.14019	0.14095	0.14366	0.14367	0.14364	0.14338
7928	0.13512	0.13551	0.13558	0.13346	0.1336	0.13629	0.13145	0.13188	0.13295	0.14197	0.14273	0.14255	0.14039	0.14203	0.14197	0.13886	0.13945	0.14138	0.1337	0.13413	0.13403	0.1327	0.13394	0.13404	0.13619	0.13638	0.13651	0.12819	0.12767	0.12828	0.13058	0.13066	0.13048	0.12841	0.12787	0.12796	0.13649	0.13702	0.1371	0.13456	0.13607	0.13501	0.13757	0.14019	0.14094	0.14364	0.14363	0.14361	0.14338
7924	0.13516	0.13552	0.13561	0.13347	0.13358	0.13631	0.13147	0.1319	0.13295	0.14198	0.14272	0.14257	0.14048	0.14203	0.14202	0.1389	0.1395	0.14139	0.13373	0.13413	0.13407	0.13271	0.13397	0.13409	0.13624	0.13643	0.13655	0.12814	0.12761	0.12823	0.1306	0.13059	0.13043	0.12836	0.12788	0.12794	0.13647	0.13698	0.13711	0.13459	0.13603	0.13501	0.13753	0.14024	0.14094	0.14359	0.14356	0.14357	0.14336
7920	0.13515	0.13558	0.13561	0.13349	0.13353	0.13627	0.13148	0.13188	0.13293	0.14195	0.14269	0.14259	0.14049	0.14205	0.142	0.13893	0.13953	0.1414	0.1338	0.1341	0.13404	0.13267	0.13395	0.13411	0.13628	0.13647	0.13654	0.1281	0.12755	0.12822	0.1306	0.13061	0.13042	0.12832	0.1279	0.12793	0.13635	0.13687	0.13705	0.1346	0.13594	0.13497	0.1375	0.14025	0.14094	0.14352	0.14352	0.14349	0.1433
7916	0.13511	0.13563	0.13559	0.1335	0.13351	0.13622	0.13146	0.13185	0.13285	0.14194	0.14268	0.1426	0.14043	0.14206	0.14193	0.13892	0.13952	0.14135	0.13383	0.13407	0.13403	0.13267	0.13393	0.13408	0.13627	0.13645	0.1365	0.12805	0.1275	0.12822	0.13055	0.13063	0.13044	0.12828	0.12791	0.12793	0.13625	0.13681	0.13699	0.13456	0.13587	0.13489	0.13747	0.14019	0.14096	0.14345	0.14352	0.14341	0.14326
7912	0.13509	0.13563	0.13559	0.13348	0.13354	0.13621	0.13143	0.13185	0.13277	0.14196	0.14267	0.1426	0.14038	0.14204	0.14183	0.13895	0.13947	0.14127	0.13381	0.13406	0.13404	0.13273	0.13392	0.13402	0.13622	0.13643	0.13646	0.12807	0.12752	0.12818	0.13055	0.13066	0.13047	0.12827	0.12783	0.12792	0.13621	0.13682	0.13696	0.13451	0.13585	0.13486	0.13741	0.1401	0.14096	0.14341	0.14352	0.14335	0.14322
7908	0.13511	0.13569	0.13559	0.13346	0.13358	0.13623	0.13141	0.13187	0.13274	0.14197	0.14269	0.14265	0.14043	0.14201	0.1418	0.13899	0.13945	0.14128	0.1338	0.13411	0.13411	0.13279	0.13393	0.13397	0.13621	0.13648	0.13644	0.12814	0.1276	0.12818	0.1306	0.13071	0.13052	0.12833	0.12771	0.12789	0.13622	0.13679	0.13695	0.13445	0.13585	0.13485	0.13732	0.14009	0.14089	0.14339	0.14349	0.14329	0.14315
7904	0.13512	0.13577	0.1356	0.13344	0.1336	0.13625	0.13138	0.13188	0.13281	0.14197	0.14272	0.14272	0.14049	0.14199	0.14181	0.139	0.13945	0.14137	0.13384	0.13417	0.13416	0.13279	0.13394	0.13397	0.13624	0.13656	0.13646	0.1282	0.12768	0.12824	0.13062	0.13074	0.13057	0.12838	0.12768	0.12788	0.13627	0.13672	0.13694	0.13441	0.13585	0.13484	0.13724	0.14013	0.1408	0.1434	0.14346	0.1433	0.14314
7900	0.13511	0.13575	0.1356	0.1334	0.1336	0.13622	0.13132	0.13187	0.13285	0.14197	0.14271	0.14271	0.14045	0.14197	0.1418	0.13895	0.13947	0.14142	0.13386	0.13415	0.13411	0.13274	0.13394	0.13396	0.13624	0.13659	0.13647	0.1282	0.1277	0.12828	0.1306	0.13072	0.1306	0.12839	0.1277	0.12788	0.13633	0.13667	0.13689	0.13437	0.1358	0.13478	0.1372	0.14011	0.14075	0.14339	0.14342	0.14333	0.14311
7896	0.13506	0.13567	0.1356	0.13336	0.1336	0.13617	0.13128	0.13181	0.13278	0.142	0.14262	0.14262	0.1404	0.14192	0.14178	0.13884	0.13944	0.14137	0.13382	0.13408	0.13401	0.1327	0.1339	0.13395	0.1362	0.13655	0.13643	0.12812	0.12763	0.12824	0.13051	0.13067	0.13054	0.12837	0.12771	0.12786	0.13632	0.13661	0.13682	0.1343	0.13574	0.13471	0.13721	0.14002	0.14075	0.14332	0.1434	0.14332	0.14303
7892	0.13504	0.13565	0.13564	0.13334	0.13359	0.13617	0.13132	0.13178	0.13273	0.14202	0.14257	0.14253	0.14037	0.1419	0.14177	0.13879	0.1394	0.14135	0.13379	0.13409	0.13397	0.1327	0.13389	0.13399	0.13619	0.13648	0.13641	0.12802	0.12749	0.12816	0.13042	0.13061	0.13038	0.12827	0.1277	0.12785	0.13628	0.13658	0.13677	0.13425	0.13572	0.13469	0.13727	0.13999	0.14078	0.14325	0.14342	0.1433	0.14298
7888	0.13502	0.13566	0.13567	0.13335	0.13357	0.13622	0.13142	0.13179	0.13278	0.14199	0.14256	0.14252	0.14035	0.14194	0.14179	0.13881	0.13937	0.14141	0.13379	0.13415	0.13397	0.13272	0.13388	0.13402	0.13621	0.13645	0.13643	0.12795	0.12738	0.12811	0.13037	0.13055	0.13031	0.12817	0.12771	0.12787	0.13625	0.13657	0.13677	0.13424	0.13566	0.13469	0.13731	0.14003	0.14083	0.14322	0.14343	0.14329	0.14299
7884	0.13493	0.13558	0.13562	0.13334	0.13351	0.13618	0.13137	0.13176	0.13276	0.14188	0.1425	0.14251	0.14027	0.14192	0.14177	0.13877	0.13928	0.14141	0.13375	0.1341	0.13393	0.13269	0.13383	0.13393	0.13612	0.13645	0.13637	0.12796	0.12732	0.1281	0.13035	0.13051	0.13034	0.12817	0.12771	0.1279	0.13621	0.13657	0.13679	0.13427	0.13562	0.1347	0.13729	0.13998	0.14075	0.14323	0.14339	0.1433	0.14303
7880	0.13485	0.13544	0.1355	0.13327	0.1334	0.13606	0.1312	0.13164	0.13263	0.14175	0.14239	0.14241	0.14017	0.14182	0.14169	0.13865	0.13916	0.14133	0.13366	0.134	0.13386	0.13261	0.13375	0.13382	0.136	0.13641	0.13628	0.128	0.12731	0.12811	0.13036	0.1305	0.13037	0.12823	0.12772	0.12787	0.13616	0.13657	0.13679	0.13431	0.13562	0.13471	0.13724	0.13989	0.14057	0.14324	0.14334	0.14328	0.14303
7876	0.13485	0.13535	0.13538	0.13315	0.13329	0.13596	0.13108	0.13149	0.13251	0.14168	0.14232	0.14229	0.14009	0.14171	0.14163	0.13856	0.13911	0.14122	0.13357	0.1339	0.13382	0.1325	0.13369	0.13378	0.13594	0.13635	0.13621	0.12803	0.12732	0.12808	0.13039	0.13047	0.13037	0.12822	0.1277	0.1278	0.13614	0.13654	0.13672	0.13427	0.13559	0.13469	0.13716	0.13984	0.14043	0.14321	0.14326	0.14321	0.14297
7872	0.13485	0.13532	0.13528	0.13306	0.13321	0.13586	0.131	0.13141	0.13247	0.14161	0.14225	0.14221	0.14003	0.14163	0.14158	0.13849	0.13911	0.14112	0.13351	0.13382	0.1338	0.13239	0.13362	0.13373	0.1359	0.13628	0.13618	0.12803	0.12736	0.12806	0.13042	0.13042	0.13035	0.12821	0.12766	0.12773	0.13615	0.13652	0.1366	0.13417	0.13555	0.13465	0.13706	0.13975	0.14034	0.14317	0.14315	0.14312	0.14291
7868	0.13478	0.13532	0.13523	0.13303	0.13316	0.13578	0.13098	0.13144	0.13247	0.14157	0.14221	0.1422	0.13997	0.14161	0.14155	0.13845	0.13913	0.14104	0.13351	0.13376	0.13377	0.13233	0.13358	0.13366	0.1359	0.13622	0.13618	0.128	0.12739	0.12805	0.13036	0.13042	0.13032	0.12823	0.12759	0.12766	0.13608	0.1365	0.13653	0.13406	0.13551	0.13459	0.13698	0.13963	0.14032	0.1431	0.14306	0.14307	0.14288
7864	0.13473	0.1353	0.13522	0.13305	0.13315	0.13578	0.13101	0.13154	0.13249	0.14154	0.14219	0.14222	0.13993	0.14164	0.14154	0.13844	0.13914	0.141	0.13354	0.13374	0.13372	0.13234	0.1336	0.13365	0.13594	0.13616	0.13618	0.12789	0.12734	0.12801	0.13022	0.13041	0.13023	0.12817	0.12751	0.12759	0.13594	0.13643	0.13649	0.13399	0.13545	0.13451	0.13692	0.13959	0.14035	0.14303	0.143	0.14301	0.1428
7860	0.13469	0.13526	0.13523	0.13306	0.13316	0.1358	0.13103	0.13157	0.13251	0.14148	0.14219	0.14222	0.13994	0.14166	0.1415	0.13846	0.13913	0.14096	0.13354	0.13376	0.13369	0.13237	0.13365	0.13367	0.13593	0.13613	0.13615	0.12775	0.12725	0.12794	0.13011	0.13034	0.13009	0.12801	0.12749	0.1276	0.13583	0.13637	0.13646	0.13398	0.13539	0.13446	0.13693	0.13961	0.14037	0.143	0.14297	0.14296	0.14275
7856	0.13465	0.13523	0.13526	0.13306	0.13315	0.13578	0.13103	0.13154	0.13251	0.14144	0.14222	0.1422	0.14	0.14166	0.14147	0.13849	0.13915	0.14094	0.13352	0.13376	0.13372	0.13238	0.13367	0.13369	0.13589	0.13616	0.13617	0.12766	0.1272	0.12791	0.13011	0.1303	0.13002	0.12792	0.12749	0.12762	0.13578	0.13634	0.13643	0.13401	0.13534	0.13445	0.13695	0.13963	0.14038	0.14297	0.14294	0.1429	0.14272
7852	0.13462	0.13525	0.13525	0.13304	0.13313	0.13577	0.131	0.1315	0.13249	0.14146	0.14225	0.14215	0.14001	0.14167	0.14147	0.13849	0.13917	0.14095	0.13352	0.13373	0.13382	0.13237	0.13367	0.13371	0.1359	0.13619	0.1362	0.12762	0.12719	0.12792	0.13017	0.13034	0.13006	0.12794	0.12741	0.12753	0.13574	0.13625	0.13637	0.13398	0.13527	0.13437	0.13691	0.13965	0.14039	0.14287	0.14287	0.14278	0.14262
7848	0.13459	0.13526	0.13517	0.13298	0.1331	0.13575	0.13094	0.13146	0.13246	0.14148	0.14224	0.1421	0.13993	0.14164	0.14144	0.13841	0.13912	0.14091	0.13351	0.13367	0.13385	0.13234	0.13361	0.13369	0.13588	0.13619	0.13618	0.12759	0.12717	0.12791	0.13017	0.13035	0.13011	0.12797	0.12728	0.12742	0.13569	0.1361	0.13627	0.13389	0.13522	0.13427	0.13683	0.13963	0.14036	0.14277	0.14276	0.14265	0.1425
7844	0.13451	0.13521	0.13507	0.13287	0.13308	0.13567	0.13091	0.13139	0.1324	0.14147	0.14218	0.14204	0.13982	0.14155	0.14134	0.13829	0.13902	0.14085	0.13344	0.1336	0.13379	0.13229	0.1335	0.1336	0.13581	0.13617	0.13609	0.12759	0.12713	0.12785	0.13011	0.13028	0.13008	0.12794	0.12723	0.12742	0.13567	0.13602	0.13621	0.13383	0.13521	0.13422	0.13677	0.13954	0.14026	0.14275	0.14268	0.14259	0.14246
7840	0.13443	0.13513	0.135	0.13277	0.13306	0.13555	0.13089	0.13134	0.13232	0.14143	0.1421	0.14197	0.13979	0.14146	0.14125	0.1382	0.13895	0.14079	0.13335	0.13356	0.1337	0.13223	0.13345	0.13352	0.13577	0.13615	0.136	0.12758	0.12708	0.12774	0.13006	0.13018	0.12996	0.12788	0.12726	0.12747	0.13566	0.13601	0.13619	0.13381	0.13519	0.1342	0.13674	0.13945	0.14017	0.14277	0.14263	0.14256	0.14248
7836	0.1344	0.13506	0.13497	0.13273	0.13302	0.1355	0.13083	0.13131	0.13221	0.14136	0.14204	0.14191	0.13979	0.14138	0.1412	0.13814	0.13891	0.14074	0.1333	0.13356	0.13362	0.13218	0.13346	0.13348	0.13578	0.1361	0.13595	0.12753	0.12698	0.12761	0.12999	0.13007	0.12979	0.1278	0.12725	0.12743	0.1356	0.13599	0.13615	0.13377	0.13511	0.13414	0.13669	0.1394	0.14012	0.14272	0.14257	0.1425	0.14244
7832	0.13438	0.13499	0.13493	0.13269	0.13297	0.1355	0.13073	0.13123	0.13212	0.14129	0.142	0.14182	0.13974	0.14129	0.14117	0.1381	0.13886	0.14071	0.13326	0.13354	0.13354	0.13213	0.13342	0.13344	0.13578	0.13601	0.1359	0.12746	0.12682	0.12744	0.12986	0.12995	0.12968	0.12771	0.12715	0.12731	0.13547	0.13591	0.1361	0.1337	0.13499	0.13402	0.13659	0.13934	0.14008	0.14258	0.1425	0.14243	0.14233
7828	0.13435	0.13492	0.13485	0.13261	0.13291	0.13547	0.13064	0.13112	0.13207	0.14119	0.14194	0.14168	0.13968	0.14123	0.14113	0.13808	0.13877	0.14067	0.1332	0.13351	0.13346	0.13208	0.13334	0.13338	0.13569	0.13589	0.13586	0.1274	0.12669	0.1273	0.12969	0.12986	0.12965	0.12763	0.12704	0.12719	0.13536	0.13582	0.13602	0.13361	0.1349	0.13387	0.1365	0.13923	0.14003	0.1424	0.14241	0.14236	0.14222
7824	0.13429	0.13486	0.13477	0.13254	0.13284	0.13537	0.13053	0.13102	0.13201	0.14108	0.14185	0.14155	0.13963	0.14118	0.14105	0.13802	0.13866	0.1406	0.13313	0.13349	0.1334	0.13203	0.13325	0.13332	0.13558	0.13576	0.13581	0.12734	0.12663	0.12729	0.12959	0.12985	0.12967	0.12755	0.12696	0.1271	0.1353	0.13573	0.13597	0.13352	0.13486	0.13377	0.13644	0.13908	0.13992	0.14226	0.14233	0.1423	0.14213
7820	0.13419	0.13479	0.13471	0.13249	0.13275	0.13527	0.13041	0.13095	0.13192	0.14099	0.14177	0.1415	0.13955	0.1411	0.14096	0.13794	0.1386	0.14049	0.13305	0.13343	0.13335	0.13193	0.1332	0.13327	0.13553	0.13567	0.13574	0.12728	0.12664	0.12738	0.12959	0.12987	0.1297	0.12753	0.1269	0.12703	0.13523	0.13567	0.13594	0.13344	0.13483	0.13376	0.13638	0.13896	0.13981	0.14219	0.14227	0.14225	0.14205
7816	0.13414	0.13476	0.13469	0.13248	0.13268	0.13524	0.13035	0.13091	0.13182	0.14094	0.14171	0.14149	0.13945	0.14103	0.14093	0.1379	0.13859	0.14041	0.133	0.13336	0.1333	0.13186	0.13319	0.13322	0.1355	0.13569	0.13568	0.12724	0.12666	0.12744	0.12962	0.12985	0.12972	0.12756	0.12685	0.12696	0.13516	0.13562	0.13589	0.13337	0.13477	0.13375	0.1363	0.13891	0.13975	0.14215	0.14222	0.14222	0.14198
7812	0.13415	0.13473	0.13465	0.13246	0.13265	0.13524	0.13036	0.1309	0.13179	0.14092	0.14165	0.14148	0.13936	0.14099	0.14091	0.13788	0.13856	0.14039	0.13301	0.13335	0.13327	0.13185	0.1332	0.13321	0.13545	0.13573	0.13565	0.12723	0.12664	0.12743	0.12964	0.12982	0.12967	0.12754	0.12684	0.12696	0.13512	0.13561	0.13584	0.13334	0.13472	0.1337	0.13624	0.1389	0.13976	0.14213	0.14217	0.14219	0.14195
7808	0.13414	0.13467	0.13458	0.13243	0.13261	0.13518	0.13037	0.13086	0.13178	0.1409	0.14156	0.14146	0.1393	0.14096	0.14086	0.13783	0.13845	0.14036	0.13302	0.13332	0.13323	0.13185	0.13317	0.13321	0.13539	0.13573	0.13563	0.12724	0.12656	0.12736	0.1296	0.12977	0.12958	0.12746	0.12686	0.127	0.13507	0.1356	0.13578	0.13331	0.13469	0.13363	0.13622	0.13885	0.13975	0.1421	0.14211	0.14214	0.14195
7804	0.13406	0.13459	0.13453	0.1324	0.13255	0.13506	0.13037	0.13079	0.13174	0.14086	0.1415	0.14144	0.13926	0.14094	0.1408	0.13776	0.13834	0.14032	0.13298	0.13325	0.13317	0.13183	0.1331	0.13319	0.13536	0.13568	0.13561	0.12721	0.12649	0.12729	0.12951	0.12972	0.12951	0.1274	0.12683	0.12699	0.13498	0.13555	0.1357	0.13328	0.13462	0.1336	0.13618	0.13879	0.13968	0.14205	0.14205	0.14208	0.14193
7800	0.13395	0.13455	0.13447	0.13235	0.13247	0.13496	0.13033	0.13071	0.13165	0.1408	0.14148	0.1414	0.13919	0.14091	0.14074	0.13769	0.13827	0.14027	0.13293	0.13317	0.1331	0.13182	0.13303	0.13313	0.13534	0.1356	0.13556	0.12711	0.12646	0.1272	0.12941	0.12964	0.12945	0.12736	0.12672	0.12687	0.13487	0.13546	0.13557	0.13322	0.13449	0.13355	0.13608	0.13873	0.13958	0.14195	0.14197	0.14197	0.14184
7796	0.13382	0.13449	0.13434	0.13226	0.13234	0.13491	0.13021	0.13059	0.13156	0.14074	0.14142	0.14131	0.13908	0.14079	0.14061	0.13761	0.1382	0.14018	0.13289	0.13313	0.13305	0.13179	0.13298	0.13305	0.1353	0.13553	0.13545	0.127	0.12641	0.1271	0.12933	0.12953	0.12936	0.12726	0.12661	0.1267	0.13476	0.13534	0.13545	0.13313	0.13438	0.13345	0.13594	0.13864	0.13949	0.14185	0.14187	0.14178	0.14167
7792	0.13371	0.13441	0.13423	0.13217	0.13223	0.13489	0.13009	0.13052	0.1315	0.14067	0.1413	0.14124	0.13899	0.14065	0.14045	0.13753	0.13813	0.14007	0.13281	0.1331	0.13302	0.13172	0.13295	0.13298	0.13523	0.1355	0.13533	0.12695	0.12633	0.127	0.12926	0.1294	0.12924	0.12711	0.12655	0.1266	0.1347	0.13522	0.13536	0.13303	0.13437	0.13336	0.13586	0.13854	0.13941	0.1418	0.14177	0.14165	0.14154
7788	0.13361	0.1343	0.13413	0.13207	0.13217	0.13485	0.13	0.13048	0.13146	0.14057	0.14116	0.14117	0.13891	0.14058	0.14033	0.13745	0.13808	0.13997	0.13268	0.13308	0.13297	0.13168	0.13288	0.13291	0.13513	0.13545	0.13524	0.12691	0.12622	0.12691	0.12919	0.12929	0.12912	0.12698	0.1265	0.12656	0.13467	0.1351	0.1353	0.13299	0.13438	0.13329	0.13582	0.13849	0.13931	0.14177	0.14166	0.14162	0.14148
7784	0.13352	0.13417	0.13403	0.13193	0.13212	0.13475	0.12992	0.13042	0.13139	0.14046	0.14107	0.14104	0.13882	0.14052	0.14029	0.13738	0.138	0.13986	0.13254	0.13301	0.13291	0.13162	0.13273	0.13283	0.135	0.13535	0.13517	0.12684	0.12612	0.12686	0.12912	0.12919	0.129	0.1269	0.12641	0.12649	0.13457	0.13499	0.1352	0.13295	0.1343	0.13316	0.1357	0.1384	0.13914	0.14162	0.14151	0.1416	0.1414
7780	0.13344	0.13407	0.13399	0.13182	0.13208	0.13464	0.12989	0.13035	0.13128	0.14035	0.14099	0.14093	0.13875	0.14043	0.14025	0.13734	0.1379	0.13978	0.13249	0.13292	0.13284	0.13155	0.1326	0.13279	0.1349	0.13524	0.13514	0.12675	0.12606	0.12683	0.12907	0.1291	0.1289	0.12685	0.12634	0.12638	0.13445	0.13491	0.13506	0.13284	0.13416	0.13299	0.13553	0.13828	0.13897	0.14142	0.14137	0.14153	0.14124
7776	0.13342	0.13403	0.13402	0.13173	0.13208	0.13458	0.12992	0.13033	0.1312	0.1403	0.14091	0.14088	0.1387	0.14035	0.14019	0.13731	0.13784	0.13977	0.13251	0.13284	0.13277	0.13149	0.13257	0.13278	0.13488	0.13518	0.13512	0.12668	0.12601	0.12681	0.12906	0.12906	0.12889	0.12681	0.12633	0.12635	0.13441	0.13488	0.13495	0.13273	0.13407	0.13289	0.13544	0.13818	0.13889	0.1413	0.14131	0.14148	0.14111
7772	0.13343	0.134	0.13403	0.13166	0.13208	0.13452	0.12989	0.13029	0.13116	0.14026	0.14085	0.14079	0.13864	0.1403	0.14012	0.13722	0.1378	0.13976	0.1325	0.13278	0.1327	0.13143	0.13258	0.13272	0.13485	0.13516	0.1351	0.12665	0.12594	0.12673	0.12905	0.12904	0.12891	0.12674	0.12631	0.12635	0.13439	0.13489	0.13491	0.13268	0.13403	0.13289	0.13544	0.1381	0.13883	0.1413	0.1413	0.14143	0.14103
7768	0.13341	0.13394	0.13397	0.13163	0.13204	0.13441	0.12974	0.1302	0.13111	0.14016	0.14078	0.14069	0.13857	0.14019	0.14003	0.13706	0.13771	0.13969	0.13245	0.13277	0.13265	0.13133	0.13255	0.13262	0.1348	0.13514	0.13503	0.12661	0.12585	0.12661	0.12895	0.12896	0.12884	0.12663	0.12621	0.12626	0.1343	0.13485	0.13487	0.13265	0.13393	0.13287	0.13542	0.13803	0.13877	0.14131	0.14125	0.14132	0.14096
7764	0.13336	0.13386	0.1339	0.13166	0.13193	0.13434	0.12963	0.13014	0.13109	0.14005	0.14072	0.14065	0.13852	0.14009	0.13997	0.13698	0.13764	0.13961	0.13241	0.1328	0.13265	0.13127	0.13253	0.13261	0.13481	0.13507	0.13492	0.12652	0.12576	0.12651	0.12878	0.12887	0.12871	0.12653	0.12608	0.12616	0.13418	0.13475	0.13478	0.13257	0.13379	0.13283	0.13534	0.13798	0.13877	0.14123	0.14115	0.14121	0.14088
7760	0.13328	0.13383	0.13385	0.13171	0.13182	0.13431	0.12962	0.13011	0.13109	0.13999	0.14071	0.14064	0.13851	0.14006	0.13993	0.13697	0.13766	0.13957	0.13236	0.13277	0.13268	0.13128	0.13254	0.13267	0.13485	0.13501	0.13488	0.12638	0.12574	0.12645	0.12866	0.12884	0.12861	0.12648	0.12599	0.12609	0.13411	0.13463	0.1347	0.13247	0.1337	0.13276	0.13526	0.13796	0.13879	0.14109	0.14111	0.14112	0.14083
7756	0.13318	0.13379	0.13378	0.13168	0.13174	0.13428	0.1296	0.13005	0.13107	0.13996	0.14069	0.14062	0.13849	0.14001	0.13988	0.13691	0.13766	0.13951	0.13228	0.13266	0.13267	0.13129	0.13253	0.13268	0.13482	0.13498	0.13493	0.12627	0.12573	0.12642	0.12864	0.12882	0.12861	0.12646	0.12593	0.12606	0.13406	0.13453	0.13463	0.13242	0.13368	0.13268	0.13523	0.13793	0.13872	0.141	0.1411	0.14105	0.14082
7752	0.13314	0.13374	0.1337	0.13162	0.1317	0.13426	0.12956	0.13	0.13103	0.13997	0.14063	0.14058	0.13845	0.13995	0.13985	0.13683	0.13756	0.13945	0.13222	0.13254	0.13259	0.13126	0.1325	0.13264	0.13475	0.13495	0.13496	0.12623	0.12568	0.1264	0.12866	0.12877	0.12864	0.12647	0.12591	0.12606	0.13404	0.13448	0.13462	0.13241	0.1337	0.13264	0.13522	0.13787	0.1386	0.14101	0.14105	0.14101	0.14081
7748	0.13311	0.13371	0.13363	0.13155	0.13165	0.13426	0.1295	0.12999	0.13098	0.13997	0.14056	0.14052	0.13839	0.13991	0.13981	0.1368	0.13746	0.13938	0.1322	0.1325	0.13252	0.1312	0.13248	0.13258	0.13471	0.13491	0.13491	0.12623	0.1256	0.1264	0.12865	0.12871	0.12861	0.12647	0.1259	0.12605	0.134	0.13444	0.13464	0.13239	0.13371	0.13264	0.13517	0.13781	0.13851	0.14105	0.14096	0.14096	0.14075
7744	0.13304	0.13367	0.13358	0.13143	0.13158	0.13424	0.12945	0.12997	0.13095	0.13988	0.1405	0.1404	0.13832	0.13986	0.13974	0.13674	0.13742	0.13931	0.13216	0.1325	0.13248	0.13111	0.13243	0.1325	0.13467	0.13482	0.13482	0.12621	0.12557	0.12639	0.1286	0.12867	0.12853	0.12646	0.12586	0.12597	0.13392	0.13436	0.13461	0.13235	0.13367	0.13265	0.1351	0.13773	0.13846	0.14101	0.14085	0.14087	0.14066
7740	0.13298	0.13365	0.13358	0.13133	0.13154	0.13419	0.1294	0.12995	0.13091	0.13977	0.14047	0.14027	0.13826	0.13979	0.13969	0.1367	0.13738	0.13928	0.13213	0.13254	0.13245	0.13105	0.13236	0.1324	0.13462	0.13477	0.13475	0.12619	0.12558	0.12632	0.12854	0.12866	0.12844	0.12645	0.12577	0.12589	0.13382	0.13429	0.13452	0.13226	0.13357	0.13261	0.13503	0.13765	0.13843	0.14089	0.14075	0.14077	0.14059
7736	0.13297	0.13365	0.13359	0.13135	0.13153	0.13411	0.12938	0.12991	0.13085	0.13973	0.14047	0.1402	0.13826	0.13977	0.13966	0.13673	0.13732	0.13927	0.13216	0.13259	0.13242	0.13106	0.13231	0.13234	0.13458	0.13481	0.13475	0.12618	0.12556	0.12624	0.12849	0.12864	0.12839	0.12642	0.12573	0.12587	0.13375	0.13424	0.13443	0.13216	0.13349	0.13254	0.13497	0.13762	0.13841	0.14077	0.14069	0.14071	0.14056
7732	0.13296	0.13365	0.13357	0.13139	0.13152	0.13404	0.12938	0.12986	0.13081	0.13972	0.1405	0.14019	0.13825	0.13979	0.13964	0.13674	0.13731	0.13924	0.13218	0.1326	0.13239	0.13108	0.13231	0.13229	0.13454	0.13487	0.13474	0.12616	0.12549	0.12619	0.12842	0.12858	0.12837	0.12638	0.12572	0.12587	0.13373	0.1342	0.13438	0.13213	0.13348	0.13248	0.13492	0.13763	0.13842	0.14071	0.14069	0.14072	0.14054
7728	0.13293	0.13358	0.13352	0.13134	0.13146	0.13397	0.12937	0.12983	0.13081	0.13968	0.14051	0.14018	0.13817	0.13979	0.1396	0.13666	0.13732	0.13919	0.13214	0.13252	0.13236	0.13108	0.13233	0.13228	0.13448	0.13486	0.13469	0.12612	0.12543	0.12612	0.12837	0.1285	0.12835	0.12632	0.12567	0.12585	0.1337	0.13419	0.13435	0.13218	0.13349	0.13246	0.13487	0.13759	0.13841	0.14067	0.14069	0.1407	0.1405
7724	0.1329	0.13348	0.13346	0.13125	0.13142	0.13392	0.12931	0.12979	0.13078	0.13962	0.14045	0.14015	0.13807	0.13974	0.13957	0.13655	0.13728	0.13914	0.1321	0.13239	0.1323	0.13104	0.13234	0.13231	0.13445	0.13481	0.13465	0.12607	0.12543	0.12606	0.12836	0.12846	0.12832	0.12622	0.12562	0.12582	0.13368	0.13419	0.1343	0.13224	0.13346	0.13244	0.13485	0.13753	0.13838	0.14061	0.14065	0.14062	0.14046
7720	0.13287	0.13342	0.13341	0.13117	0.13141	0.13391	0.12924	0.12974	0.13073	0.13959	0.14037	0.14013	0.13802	0.13966	0.13952	0.1365	0.13722	0.13909	0.13208	0.13232	0.13225	0.13098	0.13232	0.13234	0.13446	0.13478	0.13466	0.12603	0.12543	0.12604	0.12832	0.12842	0.12829	0.12612	0.12559	0.12579	0.13366	0.13415	0.13427	0.13221	0.1334	0.13243	0.13487	0.1375	0.13835	0.14055	0.14058	0.14056	0.1404
7716	0.13286	0.13339	0.13336	0.13113	0.13139	0.1339	0.12919	0.12968	0.13069	0.13957	0.14029	0.14012	0.13802	0.13959	0.13945	0.13653	0.13715	0.13907	0.13204	0.1323	0.13223	0.13098	0.13227	0.13233	0.13446	0.13479	0.13468	0.12602	0.12539	0.12608	0.12827	0.12841	0.12829	0.12608	0.12557	0.12577	0.13363	0.13406	0.13426	0.13213	0.13338	0.13243	0.13487	0.1375	0.13833	0.1405	0.14052	0.14056	0.14033
7712	0.1329	0.13335	0.13335	0.1311	0.13136	0.13389	0.12919	0.12966	0.13069	0.13956	0.14026	0.14011	0.13803	0.13955	0.13938	0.13657	0.13712	0.13907	0.13196	0.13229	0.13225	0.13103	0.13223	0.13232	0.13443	0.13481	0.1347	0.12602	0.12536	0.12611	0.12828	0.12843	0.12832	0.12614	0.12554	0.12577	0.13358	0.13398	0.13422	0.13207	0.13339	0.13242	0.13481	0.13751	0.1383	0.14047	0.14049	0.14054	0.14027
7708	0.13294	0.13334	0.13337	0.1311	0.13136	0.1339	0.12923	0.12966	0.13071	0.13954	0.14026	0.1401	0.13801	0.13957	0.13937	0.13657	0.13711	0.13907	0.13193	0.13226	0.1323	0.13105	0.13221	0.13234	0.1344	0.13479	0.1347	0.12603	0.1254	0.1261	0.12833	0.12844	0.12835	0.12619	0.12553	0.12576	0.13356	0.13397	0.13415	0.13203	0.13337	0.13238	0.13475	0.1375	0.13825	0.14044	0.14044	0.14047	0.14022
7704	0.13292	0.13336	0.13335	0.13111	0.13137	0.1339	0.12929	0.12965	0.13067	0.13949	0.14026	0.14006	0.13796	0.13962	0.1394	0.13653	0.13709	0.13905	0.13193	0.13223	0.13233	0.131	0.13219	0.13233	0.13435	0.13471	0.13467	0.12602	0.12545	0.12608	0.12833	0.12842	0.12835	0.12621	0.12557	0.12574	0.13356	0.13401	0.13413	0.132	0.13337	0.13238	0.13474	0.13745	0.13816	0.14043	0.14041	0.14044	0.14021
7700	0.13285	0.13336	0.13329	0.13112	0.13135	0.13385	0.12927	0.12962	0.13059	0.13944	0.14023	0.14001	0.13788	0.13961	0.13941	0.13647	0.13705	0.13903	0.1319	0.13221	0.13231	0.13095	0.13212	0.13225	0.13432	0.13462	0.13462	0.12597	0.12543	0.12603	0.12829	0.12838	0.12827	0.1262	0.12559	0.1257	0.13355	0.13404	0.13414	0.132	0.13341	0.1324	0.13474	0.1374	0.13809	0.14042	0.14041	0.14044	0.14021
7696	0.13279	0.13335	0.13324	0.13113	0.13129	0.1338	0.12921	0.12959	0.13054	0.13942	0.14021	0.14001	0.13784	0.13957	0.13941	0.13643	0.13704	0.13903	0.13186	0.13221	0.13227	0.13096	0.13207	0.13219	0.13436	0.1346	0.13458	0.12593	0.12533	0.12595	0.12823	0.12833	0.12817	0.12614	0.12557	0.12568	0.13354	0.13401	0.13414	0.13203	0.13343	0.13239	0.13472	0.13741	0.13809	0.14041	0.1404	0.14043	0.14021
7692	0.13279	0.13337	0.1333	0.13117	0.13126	0.13382	0.12922	0.12961	0.13058	0.13945	0.14021	0.14006	0.13792	0.13958	0.13943	0.13646	0.1371	0.13906	0.1319	0.13226	0.13224	0.13101	0.13212	0.13224	0.13446	0.13463	0.13462	0.12593	0.12526	0.12592	0.12819	0.12831	0.12814	0.12608	0.12557	0.12572	0.13356	0.13402	0.13416	0.13209	0.13345	0.13237	0.13472	0.13745	0.13815	0.14041	0.1404	0.14042	0.14021
7688	0.13281	0.13342	0.13339	0.13121	0.13131	0.13385	0.12928	0.12964	0.13063	0.1395	0.14022	0.14011	0.13805	0.13963	0.13946	0.13652	0.13717	0.13908	0.13198	0.13232	0.13225	0.13101	0.13218	0.13234	0.1345	0.13468	0.13466	0.12597	0.12529	0.12597	0.12823	0.12833	0.12819	0.12609	0.12559	0.12576	0.1336	0.13408	0.13419	0.13216	0.13348	0.13239	0.13475	0.13746	0.1382	0.14043	0.14042	0.14045	0.14021
7684	0.13279	0.13343	0.1334	0.13118	0.13136	0.13383	0.12927	0.12964	0.13065	0.13951	0.14017	0.14009	0.13812	0.13962	0.13944	0.13654	0.13716	0.13903	0.13198	0.13232	0.13226	0.13093	0.13218	0.13238	0.13444	0.13472	0.13462	0.12598	0.12535	0.12604	0.12832	0.12836	0.12826	0.12614	0.12558	0.12572	0.13363	0.13411	0.13417	0.13217	0.13348	0.13241	0.13478	0.13743	0.13819	0.14044	0.14041	0.14045	0.14019
7680	0.13277	0.13344	0.13336	0.13115	0.13138	0.1338	0.12924	0.12967	0.13065	0.13949	0.14015	0.14008	0.13807	0.13958	0.13945	0.13656	0.13717	0.13901	0.13191	0.1323	0.13228	0.13089	0.1322	0.13235	0.1344	0.13476	0.13458	0.12598	0.12539	0.12609	0.12835	0.1284	0.12831	0.12617	0.12557	0.12563	0.13364	0.13409	0.13412	0.13216	0.13347	0.13242	0.13478	0.13744	0.13817	0.14045	0.1404	0.14043	0.14017
7676	0.13281	0.13347	0.13336	0.13117	0.1314	0.13381	0.12928	0.12976	0.13065	0.13949	0.14019	0.14012	0.13799	0.13961	0.13953	0.1366	0.13724	0.13908	0.1319	0.13234	0.13235	0.13095	0.13229	0.13236	0.13445	0.1348	0.13463	0.12604	0.12542	0.12615	0.12834	0.12846	0.12834	0.1262	0.12559	0.12561	0.13364	0.13405	0.13411	0.13214	0.13351	0.13245	0.13478	0.13753	0.13819	0.14046	0.14043	0.14043	0.14017
7672	0.13287	0.13348	0.13338	0.13117	0.1314	0.13386	0.12937	0.12983	0.13068	0.1395	0.14021	0.14019	0.13798	0.13969	0.13959	0.13659	0.1373	0.13917	0.13195	0.13237	0.1324	0.13107	0.13236	0.13236	0.1345	0.13477	0.13471	0.12613	0.12543	0.12618	0.12837	0.1285	0.12834	0.12625	0.12561	0.12568	0.13364	0.13404	0.13415	0.13213	0.13357	0.13252	0.13478	0.13763	0.13824	0.14046	0.14047	0.14046	0.14018
7668	0.1329	0.13347	0.13339	0.13117	0.13139	0.1339	0.12942	0.12983	0.13072	0.13954	0.14019	0.14025	0.13806	0.13971	0.13963	0.13658	0.13732	0.13923	0.13202	0.13237	0.13241	0.13113	0.13237	0.13237	0.13451	0.13472	0.13475	0.12617	0.12543	0.12619	0.12842	0.1285	0.12833	0.12626	0.12563	0.1258	0.13366	0.13413	0.13423	0.13219	0.13362	0.1326	0.1348	0.13766	0.13834	0.14046	0.14048	0.1405	0.14022
7664	0.13289	0.1335	0.13339	0.13121	0.1314	0.13391	0.12944	0.12982	0.13075	0.13958	0.14019	0.14031	0.13815	0.13969	0.13965	0.1366	0.13731	0.13924	0.13207	0.13239	0.13239	0.13113	0.13236	0.13241	0.13452	0.13472	0.13476	0.12615	0.12545	0.12622	0.12846	0.12848	0.12832	0.12624	0.12568	0.12591	0.13373	0.13425	0.13432	0.13234	0.13371	0.13268	0.1349	0.13767	0.13847	0.14048	0.14053	0.14057	0.14031
7660	0.13292	0.13356	0.13345	0.13124	0.1314	0.13397	0.12945	0.12984	0.13077	0.13962	0.14025	0.14034	0.13819	0.13971	0.13966	0.13664	0.13731	0.13924	0.1321	0.13245	0.13238	0.13113	0.13237	0.13247	0.13456	0.13479	0.13482	0.12613	0.12549	0.12625	0.12846	0.12851	0.12835	0.12627	0.12577	0.12598	0.13381	0.13431	0.13439	0.13251	0.13379	0.13277	0.13503	0.1377	0.13855	0.14052	0.14063	0.14061	0.14038
7656	0.13299	0.13363	0.13356	0.13127	0.13143	0.13408	0.12947	0.12989	0.13082	0.13967	0.14031	0.14035	0.13821	0.13979	0.13964	0.13671	0.13731	0.13926	0.13214	0.13252	0.13241	0.13116	0.13241	0.13251	0.13459	0.13484	0.13488	0.12613	0.12556	0.12628	0.12848	0.1286	0.12842	0.12633	0.12589	0.126	0.13387	0.13437	0.13446	0.13263	0.13384	0.13289	0.13515	0.13778	0.13858	0.1406	0.14072	0.14065	0.14043
7652	0.13308	0.13369	0.13365	0.13135	0.1315	0.13417	0.12953	0.12995	0.1309	0.13972	0.14039	0.14034	0.13822	0.13989	0.13967	0.13682	0.13734	0.13932	0.13222	0.13256	0.13245	0.13122	0.13247	0.13255	0.13462	0.13488	0.13492	0.12618	0.12563	0.12631	0.12853	0.12866	0.1285	0.1264	0.12599	0.126	0.13394	0.13446	0.13455	0.13271	0.1339	0.13301	0.13525	0.13786	0.13861	0.1407	0.14079	0.14073	0.14047
7648	0.13315	0.13379	0.13369	0.13145	0.13158	0.1342	0.12959	0.13004	0.13101	0.13977	0.1405	0.14036	0.13828	0.13996	0.13974	0.13693	0.13745	0.13941	0.13231	0.1326	0.1325	0.13128	0.13254	0.13259	0.13469	0.13497	0.13495	0.12624	0.12569	0.12638	0.12862	0.12868	0.12854	0.12645	0.12602	0.12603	0.13401	0.13449	0.13461	0.13273	0.13398	0.13307	0.13528	0.13792	0.13869	0.14077	0.14083	0.14079	0.14053
7644	0.13318	0.1339	0.13375	0.13153	0.13168	0.13426	0.12969	0.13017	0.13115	0.13986	0.14063	0.14041	0.1384	0.14005	0.13985	0.13702	0.13761	0.13954	0.13239	0.13267	0.13255	0.13134	0.13261	0.13268	0.13478	0.13506	0.13497	0.1263	0.12576	0.12648	0.12868	0.12873	0.12853	0.12647	0.12597	0.12608	0.13405	0.13451	0.13462	0.13275	0.13405	0.1331	0.13528	0.13801	0.1388	0.14078	0.14084	0.14079	0.1406
7640	0.13325	0.13394	0.13382	0.13158	0.13178	0.13439	0.1298	0.13029	0.13128	0.13999	0.14074	0.14049	0.13854	0.14017	0.13996	0.13711	0.13771	0.13967	0.13247	0.13275	0.13263	0.13143	0.13268	0.13282	0.13486	0.13513	0.13503	0.12638	0.12581	0.12655	0.12872	0.1288	0.12853	0.12648	0.12597	0.1261	0.1341	0.13458	0.13463	0.13281	0.13415	0.13312	0.13534	0.13811	0.13891	0.14082	0.14084	0.14082	0.14065
7636	0.13337	0.13396	0.13387	0.13164	0.13184	0.13453	0.1299	0.13038	0.13135	0.1401	0.14082	0.14061	0.13861	0.14028	0.14004	0.13721	0.13777	0.13978	0.13253	0.13285	0.13273	0.13156	0.13279	0.13294	0.13493	0.13521	0.13514	0.12648	0.12587	0.1266	0.12875	0.12888	0.12857	0.12656	0.12603	0.12614	0.1342	0.13464	0.13469	0.13291	0.13429	0.13319	0.13546	0.1382	0.13901	0.14089	0.14086	0.14092	0.14069
7632	0.13348	0.134	0.13391	0.1317	0.1319	0.13462	0.12996	0.13047	0.1314	0.14016	0.14087	0.14072	0.13863	0.14036	0.14012	0.13728	0.13784	0.13984	0.13257	0.13294	0.13284	0.13164	0.13292	0.13299	0.13499	0.13532	0.13522	0.12655	0.12594	0.12664	0.12881	0.12895	0.12863	0.12667	0.12611	0.12622	0.13426	0.13469	0.13479	0.13303	0.13439	0.13331	0.13552	0.13827	0.13911	0.14095	0.14093	0.14104	0.14076
7628	0.13357	0.13408	0.13397	0.13176	0.132	0.13465	0.12999	0.13052	0.13145	0.14017	0.14094	0.14079	0.13869	0.14043	0.14018	0.13733	0.1379	0.13987	0.13265	0.13298	0.13291	0.13168	0.13301	0.13301	0.13505	0.13541	0.13528	0.12663	0.12602	0.1267	0.12892	0.12904	0.12874	0.1268	0.12618	0.12631	0.13429	0.13476	0.13489	0.13314	0.1345	0.13346	0.13554	0.13836	0.1392	0.14103	0.14106	0.14109	0.14086
7624	0.13366	0.13421	0.13406	0.13185	0.13211	0.13471	0.13005	0.13057	0.13152	0.1402	0.14104	0.14087	0.1388	0.14052	0.14024	0.13739	0.138	0.13993	0.13274	0.13303	0.13298	0.13173	0.13309	0.13308	0.13512	0.13551	0.13534	0.12678	0.12612	0.1268	0.12906	0.12916	0.12895	0.12695	0.12628	0.12643	0.13437	0.13488	0.135	0.13326	0.13465	0.13363	0.13561	0.1385	0.13929	0.14113	0.14122	0.14114	0.14099
7620	0.13374	0.13434	0.13419	0.13196	0.13223	0.13483	0.13016	0.13068	0.13163	0.14032	0.14112	0.14098	0.13891	0.14061	0.14035	0.13748	0.13815	0.14007	0.13282	0.13314	0.13306	0.1318	0.13317	0.13319	0.13522	0.13563	0.13544	0.1269	0.12624	0.12691	0.12914	0.12926	0.12913	0.12708	0.12645	0.1266	0.13457	0.13504	0.13513	0.13344	0.13484	0.13382	0.13576	0.13863	0.13935	0.14124	0.14137	0.14127	0.14116
7616	0.13383	0.13446	0.13432	0.13209	0.13233	0.13493	0.13032	0.13083	0.13178	0.14049	0.1412	0.1411	0.13904	0.1407	0.14051	0.1376	0.13826	0.14023	0.13288	0.13326	0.13316	0.13192	0.13325	0.1333	0.13534	0.13574	0.13557	0.12699	0.12633	0.12703	0.1292	0.12935	0.12924	0.12714	0.12665	0.1268	0.1348	0.1352	0.1353	0.13365	0.13504	0.13401	0.13598	0.13874	0.13945	0.14137	0.14149	0.14146	0.14134
7612	0.13396	0.13456	0.13445	0.13221	0.13241	0.13502	0.13049	0.13099	0.13195	0.14066	0.14131	0.14121	0.13921	0.14084	0.14068	0.13774	0.13837	0.14036	0.13294	0.13337	0.1333	0.13211	0.13332	0.13343	0.13547	0.13584	0.13572	0.12711	0.12646	0.12716	0.12929	0.12946	0.12933	0.12721	0.12677	0.1269	0.13495	0.13534	0.13547	0.13385	0.13519	0.13418	0.13617	0.13887	0.13961	0.14151	0.14159	0.14161	0.14149
7608	0.1341	0.13465	0.13455	0.13235	0.13252	0.1351	0.13064	0.13112	0.13208	0.14081	0.14149	0.14134	0.13935	0.14099	0.14083	0.13787	0.1385	0.14048	0.13301	0.13349	0.13344	0.13226	0.13338	0.13353	0.13559	0.13595	0.13583	0.12729	0.12666	0.12731	0.12946	0.12961	0.12947	0.12736	0.1268	0.12698	0.13506	0.13547	0.13561	0.13401	0.13534	0.13435	0.13636	0.13903	0.13981	0.1417	0.1417	0.14174	0.14159
7604	0.13423	0.13473	0.13466	0.13251	0.13267	0.13522	0.13077	0.13125	0.13219	0.14096	0.14165	0.14151	0.13948	0.14112	0.14097	0.13801	0.13866	0.14064	0.1331	0.13361	0.13354	0.13237	0.1335	0.13363	0.13572	0.13606	0.13591	0.12744	0.12681	0.12744	0.12965	0.12975	0.12961	0.12754	0.12688	0.12716	0.13518	0.13562	0.13577	0.13418	0.13555	0.13454	0.13657	0.13921	0.14001	0.14191	0.14186	0.14189	0.14173
7600	0.13436	0.13486	0.13482	0.13268	0.1328	0.1354	0.13091	0.13142	0.13232	0.14112	0.14179	0.14169	0.13965	0.14128	0.14116	0.13822	0.13886	0.14084	0.13326	0.13374	0.13366	0.13249	0.13368	0.13376	0.13585	0.13617	0.13603	0.12759	0.1269	0.1276	0.12982	0.12988	0.12975	0.12771	0.12707	0.12738	0.13536	0.13579	0.13597	0.1344	0.1358	0.13473	0.13676	0.13943	0.14025	0.14207	0.14203	0.14205	0.1419
7596	0.1345	0.13507	0.13503	0.13283	0.13291	0.13558	0.13109	0.13158	0.1325	0.14126	0.14195	0.14187	0.13986	0.14149	0.14135	0.13843	0.13905	0.14104	0.13344	0.13387	0.13385	0.13264	0.13388	0.13392	0.13597	0.13629	0.13618	0.12775	0.12706	0.12779	0.12997	0.13004	0.12991	0.1279	0.12729	0.12754	0.13556	0.13597	0.13615	0.13462	0.13601	0.13493	0.1369	0.13963	0.14048	0.14221	0.14217	0.14221	0.14206
7592	0.13464	0.13526	0.13522	0.13299	0.13304	0.13572	0.13126	0.1317	0.13269	0.14138	0.14218	0.14207	0.14004	0.14166	0.14149	0.13858	0.13921	0.14121	0.13358	0.13396	0.13401	0.13279	0.13405	0.13408	0.13609	0.1364	0.13634	0.12788	0.12727	0.12795	0.13011	0.13021	0.13005	0.12806	0.12747	0.12762	0.13576	0.13613	0.13632	0.13477	0.13617	0.13513	0.13702	0.1398	0.14065	0.14235	0.14231	0.14233	0.14222
7588	0.13482	0.13544	0.13538	0.13314	0.13323	0.13588	0.13142	0.13182	0.1329	0.14155	0.1424	0.14227	0.14018	0.14181	0.14165	0.13871	0.13938	0.14138	0.13369	0.13406	0.13413	0.13295	0.13421	0.13425	0.13625	0.13653	0.13652	0.12801	0.12744	0.12809	0.13026	0.13037	0.13019	0.12822	0.12761	0.12771	0.13596	0.13631	0.13649	0.13493	0.13631	0.13533	0.13715	0.13999	0.14081	0.14256	0.14251	0.14247	0.14242
7584	0.13506	0.13565	0.13554	0.13329	0.13344	0.13609	0.1316	0.13203	0.13312	0.14179	0.14257	0.14245	0.14033	0.14199	0.14185	0.13888	0.13958	0.14155	0.13387	0.13423	0.13426	0.13315	0.13438	0.13441	0.13644	0.13671	0.13675	0.12818	0.12761	0.12827	0.13039	0.13053	0.13036	0.12839	0.12778	0.12791	0.13618	0.13651	0.13673	0.13517	0.13652	0.13555	0.13735	0.14022	0.14103	0.14281	0.14275	0.14269	0.14262
7580	0.13527	0.13584	0.13571	0.13346	0.13365	0.13629	0.13179	0.13226	0.1333	0.142	0.14272	0.1426	0.14049	0.14219	0.14206	0.13911	0.13978	0.14171	0.13407	0.13445	0.13442	0.13336	0.13455	0.13456	0.13664	0.13693	0.13693	0.12836	0.12778	0.12845	0.13053	0.13071	0.13055	0.12856	0.12797	0.12813	0.13642	0.13675	0.137	0.13545	0.13677	0.13578	0.13762	0.14045	0.14128	0.14302	0.14299	0.14298	0.14281
7576	0.13542	0.13598	0.13585	0.13363	0.13385	0.13645	0.13199	0.13247	0.13344	0.14215	0.14286	0.14275	0.14065	0.14235	0.14222	0.13933	0.13995	0.1419	0.13424	0.13462	0.13455	0.1335	0.13472	0.13471	0.1368	0.13713	0.13705	0.12853	0.12793	0.12864	0.13068	0.13089	0.13075	0.12875	0.12815	0.12831	0.13664	0.13701	0.13724	0.13569	0.13704	0.13604	0.13787	0.14066	0.14149	0.1432	0.14318	0.14324	0.14305
7572	0.13555	0.13611	0.13601	0.13378	0.13403	0.13664	0.13222	0.13265	0.13357	0.14228	0.14303	0.14292	0.14085	0.14253	0.14238	0.13952	0.14016	0.14213	0.1344	0.13475	0.1347	0.13361	0.13489	0.1349	0.13695	0.1373	0.13715	0.12871	0.12809	0.12886	0.13086	0.13108	0.13096	0.12894	0.12835	0.12849	0.13683	0.13728	0.13745	0.13594	0.13734	0.13634	0.13811	0.14088	0.14167	0.14342	0.1434	0.14346	0.14333
7568	0.13572	0.13628	0.13623	0.13397	0.13425	0.13691	0.13249	0.13288	0.13378	0.14246	0.14325	0.14313	0.14111	0.14275	0.14257	0.13973	0.14041	0.1424	0.13458	0.13491	0.13489	0.13381	0.13513	0.13514	0.1371	0.13748	0.13728	0.12896	0.12832	0.12907	0.13108	0.13129	0.13119	0.12914	0.12856	0.12873	0.13703	0.13754	0.13768	0.13625	0.13766	0.13666	0.13835	0.14114	0.14191	0.14366	0.14366	0.14368	0.14361
7564	0.13594	0.13653	0.13649	0.13421	0.1345	0.13721	0.13274	0.13316	0.13406	0.14271	0.14352	0.1434	0.1414	0.14301	0.1428	0.13999	0.14067	0.14268	0.13478	0.13514	0.13511	0.13406	0.13538	0.1354	0.13728	0.1377	0.13748	0.12926	0.12861	0.12926	0.13131	0.13153	0.13142	0.12933	0.12876	0.12895	0.13725	0.13776	0.13793	0.13656	0.13793	0.13693	0.13858	0.14143	0.14221	0.14388	0.14393	0.14389	0.14385
7560	0.13618	0.13682	0.13678	0.1345	0.13475	0.13744	0.13293	0.13347	0.13433	0.143	0.14379	0.14369	0.14166	0.14328	0.14307	0.14025	0.14092	0.14297	0.135	0.13539	0.13535	0.13431	0.13559	0.13564	0.13751	0.13791	0.13775	0.12953	0.12889	0.12947	0.13153	0.13177	0.13166	0.12953	0.12895	0.12915	0.13746	0.138	0.13816	0.1368	0.13812	0.13717	0.13883	0.14174	0.14249	0.14408	0.14417	0.1441	0.14411
7556	0.13644	0.1371	0.13707	0.13482	0.13499	0.13765	0.13317	0.13377	0.13459	0.1433	0.14405	0.14398	0.1419	0.14356	0.14336	0.1405	0.14119	0.14327	0.13523	0.13563	0.1356	0.13452	0.13577	0.13589	0.13775	0.13809	0.13803	0.12972	0.12913	0.12974	0.13178	0.132	0.13188	0.12974	0.12918	0.12936	0.13771	0.13832	0.13841	0.13705	0.13839	0.13744	0.13914	0.14207	0.14278	0.14432	0.14441	0.14435	0.14438
7552	0.13673	0.13734	0.13735	0.13515	0.13527	0.13788	0.13351	0.13406	0.13488	0.14362	0.14436	0.14428	0.14215	0.14389	0.14368	0.14079	0.14148	0.1436	0.13547	0.13586	0.13584	0.13476	0.13598	0.13616	0.13798	0.13831	0.13828	0.12989	0.12934	0.13004	0.13208	0.13222	0.13208	0.12995	0.12946	0.12959	0.13803	0.13867	0.13871	0.13739	0.13881	0.13779	0.13949	0.1424	0.14312	0.14465	0.1447	0.14468	0.14465
7548	0.13701	0.13757	0.1376	0.13544	0.13557	0.13817	0.13386	0.13432	0.13519	0.14392	0.14471	0.14456	0.14244	0.14424	0.144	0.14111	0.14182	0.14388	0.13572	0.13608	0.13605	0.13503	0.13626	0.13643	0.13823	0.13857	0.13852	0.13015	0.12955	0.13032	0.13239	0.13244	0.1323	0.13021	0.12976	0.12986	0.13841	0.13896	0.13904	0.13779	0.13926	0.13819	0.13984	0.14271	0.14347	0.14503	0.14504	0.14499	0.14494
7544	0.13728	0.13781	0.13783	0.13571	0.13585	0.13846	0.13414	0.13457	0.13548	0.1442	0.14502	0.14484	0.14273	0.14455	0.14431	0.14142	0.14214	0.14412	0.13595	0.1363	0.13627	0.13529	0.13656	0.13667	0.1385	0.13881	0.13876	0.13043	0.12978	0.1306	0.13266	0.13268	0.13257	0.13052	0.13002	0.13016	0.13878	0.13922	0.13939	0.13822	0.13967	0.13859	0.14018	0.14301	0.1438	0.14538	0.14537	0.14528	0.14526
7540	0.13758	0.13812	0.13809	0.13595	0.1361	0.13876	0.13439	0.13486	0.13579	0.1445	0.14532	0.14515	0.14305	0.1448	0.14463	0.14174	0.14242	0.14439	0.13619	0.13658	0.13651	0.13554	0.13685	0.1369	0.13878	0.13907	0.139	0.13068	0.13005	0.13088	0.13293	0.13297	0.13282	0.13083	0.13027	0.13045	0.13911	0.13953	0.13972	0.13863	0.14007	0.139	0.14051	0.14335	0.14414	0.14567	0.14569	0.14558	0.14559
7536	0.13793	0.13845	0.13837	0.13618	0.13634	0.13907	0.13471	0.13518	0.13612	0.14484	0.14562	0.14548	0.14338	0.14507	0.14497	0.14209	0.14269	0.14473	0.13648	0.1369	0.13677	0.1358	0.13712	0.13717	0.13906	0.13936	0.13926	0.13094	0.13038	0.13114	0.13322	0.13328	0.13308	0.13111	0.13055	0.13074	0.13944	0.1399	0.14005	0.139	0.14046	0.13939	0.14084	0.14372	0.14453	0.14596	0.14604	0.14594	0.14592
7532	0.13825	0.13876	0.13867	0.13639	0.1366	0.1394	0.13503	0.13548	0.13647	0.14515	0.14592	0.14581	0.1437	0.14537	0.1453	0.14244	0.14299	0.14506	0.13677	0.13718	0.13703	0.13608	0.13741	0.13748	0.13933	0.13964	0.13953	0.13126	0.13072	0.13141	0.13349	0.13358	0.13338	0.13137	0.13084	0.13104	0.13975	0.14029	0.1404	0.13936	0.14085	0.13976	0.1412	0.14407	0.14493	0.14633	0.1464	0.14631	0.14623
7528	0.13852	0.13909	0.13899	0.13667	0.13689	0.13973	0.13533	0.13577	0.1368	0.14544	0.14623	0.14614	0.14402	0.1457	0.14562	0.14276	0.14332	0.1454	0.13703	0.13742	0.13729	0.13638	0.13769	0.13779	0.13957	0.13992	0.13978	0.13161	0.13106	0.13173	0.13377	0.13391	0.13375	0.13164	0.13115	0.13136	0.14006	0.14066	0.14079	0.13974	0.14125	0.14013	0.14158	0.1444	0.14534	0.1467	0.14674	0.14664	0.14659
7524	0.13881	0.13946	0.13938	0.13704	0.13729	0.14007	0.13567	0.13612	0.13713	0.14576	0.14656	0.14651	0.14437	0.14608	0.14599	0.1431	0.14372	0.1458	0.13733	0.1377	0.13762	0.13671	0.13799	0.1381	0.13986	0.14023	0.14008	0.13195	0.13139	0.13209	0.13409	0.13425	0.13412	0.132	0.13152	0.1317	0.14047	0.14104	0.14123	0.14017	0.14168	0.14053	0.14197	0.14476	0.14578	0.14704	0.14709	0.14699	0.14704
7520	0.13922	0.13987	0.13979	0.13747	0.13776	0.14047	0.13606	0.13653	0.13751	0.14615	0.14691	0.1469	0.14477	0.14651	0.1464	0.14352	0.14419	0.14625	0.13772	0.13804	0.13802	0.13708	0.13834	0.13846	0.14024	0.14055	0.14046	0.13227	0.13171	0.13243	0.13443	0.13458	0.13446	0.1324	0.13191	0.13205	0.14096	0.14144	0.14168	0.14061	0.14211	0.14095	0.14235	0.14519	0.14624	0.14739	0.14747	0.14741	0.14752
7516	0.13964	0.14023	0.14016	0.13785	0.13816	0.14086	0.13647	0.13693	0.13789	0.14654	0.14729	0.14728	0.14516	0.14693	0.14676	0.14394	0.14463	0.14666	0.13809	0.13839	0.13838	0.13743	0.1387	0.13884	0.14062	0.14084	0.14085	0.13258	0.13207	0.13278	0.13479	0.13492	0.13479	0.13278	0.13227	0.13236	0.14139	0.14183	0.14208	0.14101	0.14252	0.14137	0.14275	0.14566	0.14666	0.1478	0.14784	0.1478	0.14791
7512	0.14	0.14055	0.14051	0.13817	0.13846	0.14119	0.13685	0.13729	0.13826	0.14686	0.14769	0.14764	0.14551	0.14728	0.14708	0.14431	0.14499	0.14702	0.13838	0.13868	0.13866	0.13772	0.13903	0.13915	0.14095	0.14111	0.14117	0.13294	0.13247	0.13317	0.13517	0.13527	0.13515	0.13316	0.13262	0.13267	0.14175	0.14223	0.14244	0.14141	0.1429	0.1418	0.14317	0.14608	0.14702	0.14819	0.14821	0.14815	0.14824
[truncated: 890 more rows]
[truncated: 86 more columns]
